# Supplementary material for: Charge density view on bicalutamide molecular interactions in the monoclinic polymorph and androgen receptor binding pocket
Source: IUCrJ. 2020 Jan 1;7(Pt 1):71–82. doi: 10.1107/S2052252519014416 (PMC6949590; doi:10.1107/S2052252519014416)
Supplement: Supplementary file 1 [file m-07-00071-sup1.cif]

 
 
 
 
data_I
_database_code_depnum_ccdc_archive 'CCDC 1954089,1954089'
#==============================================================================

# PROCESSING SUMMARY (IUCr Office Use Only)

_journal_date_recd_electronic      2019-05-23
_journal_date_to_coeditor         ?
_journal_date_from_coeditor       ?
_journal_date_accepted     2019-10-22
_journal_date_printers_first      ?
_journal_date_printers_final      ?
_journal_date_proofs_out          ?
_journal_date_proofs_in           ?
_journal_coeditor_name            ?
_journal_coeditor_code      LZ5029SUP1
_journal_coeditor_notes
; ?
;
_journal_paper_category      FA
_journal_techeditor_code      M191441
_iucr_compatibility_tag          ACTA95
_journal_techeditor_notes  
;
;
_journal_coden_ASTM               ?
_journal_name_full                ?
_journal_year                     ?
_journal_volume                   ?
_journal_issue                    ?
_journal_page_first               ?
_journal_page_last                ?
_journal_suppl_publ_number        ?
_journal_suppl_publ_pages         ?

#==============================================================================

 
_audit_creation_date           '24-Jan-01 T15:58:10-00:00'
_audit_creation_method         'XD routine XDCIF'
_audit_conform_dict_name        cif_core.dic
_audit_conform_dict_version     2.3
_audit_conform_dict_location    ftp://ftp.iucr.org/pub/cif_core.dic
 
#----------------------------------------------------------------------------#
#                   CHEMICAL INFORMATION                                     #
#----------------------------------------------------------------------------#
 
_chemical_name_common             ?
_chemical_melting_point           ?
_chemical_formula_moiety          ?
_chemical_formula_sum
 'C18 H14 F4 N2 O4 S' 
_chemical_formula_weight          430.37
 
#----------------------------------------------------------------------------#
#                   UNIT CELL INFORMATION                                    #
#----------------------------------------------------------------------------#
 
loop_
    _space_group_symop_id
    _space_group_symop_operation_xyz
1 +X,+Y,+Z
2 -X,1/2+Y,1/2-Z
3 -X,-Y,-Z
4 +X,1/2-Y,1/2+Z
 
_space_group_crystal_system       monoclinic
_space_group_IT_number            14
_space_group_name_H-M_alt         'P 21/c'
_space_group_name_Hall            '-P 2ybc'

_cell_length_a                          14.89450(10)
_cell_length_b                          12.11880(10)
_cell_length_c                          10.28460(10)
_cell_angle_alpha                       90
_cell_angle_beta                        105.8250(10)
_cell_angle_gamma                       90
_cell_volume                            1786.05(3)
_cell_formula_units_Z             4
 
#----------------------------------------------------------------------------#
#                   CRYSTAL INFORMATION                                      #
#----------------------------------------------------------------------------#

_cell_measurement_temperature     100.0(2)
_cell_measurement_reflns_used     10000 
_cell_measurement_theta_min       3.0
_cell_measurement_theta_max       35.0 
 
_exptl_crystal_description        'bulk' 
_exptl_crystal_colour             colorless 
_exptl_crystal_density_meas       ? 
_exptl_crystal_density_method     ?              
_exptl_crystal_density_diffrn     1.593          
_exptl_crystal_F_000              880
 
 
#----------------------------------------------------------------------------#
#                   ABSORPTION CORRECTION                                    #
#----------------------------------------------------------------------------#
 
_exptl_transmission_factor_min    ?                                             
_exptl_transmission_factor_max    ?                                             
_exptl_crystal_size_max           0.39 
_exptl_crystal_size_mid           0.31 
_exptl_crystal_size_min           0.25 
_exptl_absorpt_coefficient_mu     0.250
 
#----------------------------------------------------------------------------#
#                   DATA COLLECTION                                          #
#----------------------------------------------------------------------------#
 
_diffrn_ambient_temperature       100.0(2)
_diffrn_radiation_wavelength      0.71073
_diffrn_radiation_type            MoK\a
_diffrn_source                    ?                       
_diffrn_measurement_device_type   'Agilent Super Nova' 
_diffrn_measurement_method        'omega scans'
_diffrn_detector_area_resol_mean  ? 
_diffrn_reflns_number             175282
_diffrn_reflns_av_unetI/netI      0.0225
_diffrn_reflns_av_R_equivalents   0.0726
_diffrn_reflns_limit_h_min        -25
_diffrn_reflns_limit_h_max        25
_diffrn_reflns_limit_k_min        -20
_diffrn_reflns_limit_k_max        20
_diffrn_reflns_limit_l_min        -17
_diffrn_reflns_limit_l_max        17
_diffrn_reflns_theta_min          2.198
_diffrn_reflns_theta_max          37.619
_diffrn_reflns_theta_full         25.242
_diffrn_measured_fraction_theta_max   0.986
_diffrn_measured_fraction_theta_full  0.997
_diffrn_reflns_Laue_measured_fraction_max    0.986
_diffrn_reflns_Laue_measured_fraction_full   0.997
_diffrn_reflns_point_group_measured_fraction_max   0.986
_diffrn_reflns_point_group_measured_fraction_full  0.997
_reflns_number_total              9381
_reflns_number_gt                 8699
_reflns_threshold_expression      'I > 2\s(I)'
_reflns_Friedel_coverage          0.000
_reflns_Friedel_fraction_max      .
_reflns_Friedel_fraction_full     .
 
 
#----------------------------------------------------------------------------#
#                   COMPUTER PROGRAMS USED                                   #
#----------------------------------------------------------------------------#
 
_computing_structure_refinement         'Volkov et al, (2006)'
_computing_molecular_graphics           'Volkov et al, (2006)'
_computing_publication_material         'Volkov et al, (2006)'
 
#----------------------------------------------------------------------------#
#                   REFINEMENT INFORMATION                                   #
#----------------------------------------------------------------------------#
 
_refine_special_details
;
        ?
;
_refine_ls_structure_factor_coef        F
_refine_ls_matrix_type                  full
_refine_ls_weighting_scheme             calc
_refine_ls_weighting_details
;
        calc w1 = [Fo*sqrt(w2) + sqrt(Fo^2^w2^2^ + sqrt(w2^2^))]^2^
        where
     calc w2 = q/[s^2^(Fo^2^) + (0.01 P)^2^ + 0.00 P + 0.00 + 0.00 sin(th)]
     where P = (0.3333 Fo^2^ + 0.6667 Fc^2^)
           q = 1.0
;
_refine_ls_extinction_method            none
_refine_ls_number_reflns                13246
_refine_ls_number_parameters            736
_refine_ls_number_restraints            0
_refine_ls_R_factor_all                 0.033
_refine_ls_R_factor_gt                  0.02
_refine_ls_wR_factor_ref                0.02
_refine_ls_goodness_of_fit_ref          1.066
_refine_ls_shift/su_max                 0
 
#----------------------------------------------------------------------------#
#                   ATOMIC TYPES, COORDINATES AND THERMAL PARAMETERS         #
#----------------------------------------------------------------------------#
 
loop_
    _atom_site_label
    _atom_site_fract_x
    _atom_site_fract_y
    _atom_site_fract_z
    _atom_site_U_iso_or_equiv
    _atom_site_occupancy
    _atom_site_symmetry_multiplicity
S(1) 0.342122(4) 0.147276(4) 0.809449(6) 0.01 1 4
F(1) 0.64820(4) 0.03096(5) 0.58399(8) 0.03 1 4
F(2) 0.32498(8) 0.70292(5) 0.52944(17) 0.044 1 4
F(3) 0.30863(4) 0.79651(4) 0.69961(9) 0.029 1 4
F(4) 0.21263(5) 0.82143(4) 0.50438(7) 0.028 1 4
O(1) 0.331052(19) 0.265528(13) 0.80008(3) 0.014 1 4
O(2) 0.35901(2) 0.09590(2) 0.94124(2) 0.016 1 4
O(3) 0.24481(3) 0.17990(3) 0.50614(4) 0.017 1 4
O(4) 0.10917(4) 0.26105(3) 0.72525(5) 0.022 1 4
N(1) 0.170120(19) 0.355814(19) 0.57593(3) 0.013 1 4
N(2) 0.10743(2) 0.88164(2) 0.75491(4) 0.019 1 4
C(1) 0.237629(17) 0.085846(17) 0.70709(3) 0.012 1 4
C(2) 0.184696(17) 0.155492(17) 0.58675(3) 0.012 1 4
C(3) 0.151143(18) 0.263239(17) 0.63819(3) 0.013 1 4
C(4) 0.433779(18) 0.111002(19) 0.74081(3) 0.013 1 4
C(5) 0.45313(2) 0.17900(2) 0.64245(3) 0.016 1 4
C(6) 0.52608(2) 0.15184(3) 0.58862(4) 0.019 1 4
C(7) 0.57727(2) 0.05740(3) 0.63557(4) 0.02 1 4
C(8) 0.55891(2) -0.01122(3) 0.73293(4) 0.021 1 4
C(9) 0.48568(2) 0.01627(2) 0.78654(3) 0.017 1 4
C(10) 0.152458(17) 0.464338(17) 0.60825(3) 0.012 1 4
C(11) 0.211366(18) 0.546693(18) 0.58270(3) 0.013 1 4
C(12) 0.198973(18) 0.655160(18) 0.61551(3) 0.013 1 4
C(13) 0.127300(17) 0.683263(18) 0.67424(3) 0.013 1 4
C(14) 0.066303(18) 0.601491(19) 0.69384(3) 0.015 1 4
C(15) 0.078235(18) 0.492323(18) 0.66050(3) 0.014 1 4
C(16) 0.26181(2) 0.74324(2) 0.58674(4) 0.02 1 4
C(17) 0.116411(18) 0.79337(2) 0.71751(3) 0.015 1 4
C(18) 0.09850(2) 0.09183(2) 0.50862(4) 0.021 1 4
H(3) 0.212136 0.167708 0.40886 0.028 1 4
H(1) 0.215856 0.347137 0.51741 0.027 1 4
H(1B) 0.256283 0.005762 0.673559 0.028 1 4
H(1A) 0.193861 0.072947 0.775261 0.029 1 4
H(5) 0.410252 0.250909 0.607087 0.029 1 4
H(6) 0.541742 0.201516 0.510034 0.039 1 4
H(8) 0.599441 -0.08589 0.761465 0.034 1 4
H(9) 0.470523 -0.036208 0.863129 0.029 1 4
H(11) 0.266744 0.526376 0.537033 0.03 1 4
H(14) 0.010158 0.62615 0.735891 0.032 1 4
H(15) 0.02886 0.430379 0.673062 0.03 1 4
H(18A) 0.062537 0.135621 0.41831 0.04 1 4
H(18B) 0.054674 0.075502 0.574178 0.039 1 4
H(18C) 0.120781 0.018081 0.467922 0.039 1 4
 
loop_
    _atom_site_aniso_label
    _atom_site_aniso_U_11
    _atom_site_aniso_U_22
    _atom_site_aniso_U_33
    _atom_site_aniso_U_23
    _atom_site_aniso_U_13
    _atom_site_aniso_U_12
S(1) 0.011721(17) 0.008137(14) 0.010946(19) 0.000078(13) 0.005533(15)
-0.001461(12)
F(1) 0.02268(18) 0.0341(2) 0.0415(3) -0.0069(2) 0.0204(2) 0.00309(16)
F(2) 0.0497(3) 0.01728(17) 0.0891(4) -0.0047(3) 0.0581(3) -0.0062(2)
F(3) 0.02006(18) 0.02091(17) 0.0436(3) -0.0008(2) 0.0038(2) -0.00713(14)
F(4) 0.0384(2) 0.01642(15) 0.0303(2) 0.00733(16) 0.0133(2) -0.00457(16)
O(1) 0.01697(7) 0.00930(5) 0.01747(8) -0.00216(7) 0.00805(9) -0.00220(7)
O(2) 0.01969(7) 0.01855(8) 0.01157(8) 0.00265(7) 0.00529(9) -0.00182(8)
O(3) 0.02382(14) 0.01629(11) 0.01511(13) 0.00237(10) 0.01207(12) 0.00423(10)
O(4) 0.03225(16) 0.01344(9) 0.02856(18) 0.00354(12) 0.02287(13) 0.00299(12)
N(1) 0.01767(9) 0.00884(7) 0.01574(10) 0.00145(7) 0.00904(8) 0.00108(7)
N(2) 0.01958(11) 0.01170(9) 0.02881(15) -0.00346(9) 0.01027(11) 0.00077(8)
C(1) 0.01425(8) 0.00878(7) 0.01417(9) 0.00088(6) 0.00480(7) -0.00170(6)
C(2) 0.01529(8) 0.00947(7) 0.01225(9) -0.00015(6) 0.00512(7) -0.00042(6)
C(3) 0.01733(9) 0.00925(7) 0.01631(10) 0.00166(7) 0.00931(8) 0.00088(6)
C(4) 0.01342(8) 0.01141(8) 0.01420(10) 0.00118(7) 0.00574(8) 0.00043(6)
C(5) 0.01575(9) 0.01564(9) 0.01900(11) 0.00347(8) 0.00958(9) 0.00085(7)
C(6) 0.01715(10) 0.02159(11) 0.02285(13) 0.00111(10) 0.01209(10) -0.00041(9)
C(7) 0.01567(10) 0.02118(11) 0.02523(14) -0.00465(10) 0.01026(10) 0.00077(8)
C(8) 0.01920(11) 0.01746(10) 0.02782(15) -0.00027(10) 0.00945(11) 0.00511(8)
C(9) 0.01810(10) 0.01371(8) 0.02035(12) 0.00252(8) 0.00733(9) 0.00364(7)
C(10) 0.01334(8) 0.00904(7) 0.01474(9) 0.00141(6) 0.00689(7) 0.00097(6)
C(11) 0.01519(8) 0.00967(7) 0.01858(10) 0.00102(7) 0.00963(8) 0.00047(6)
C(12) 0.01406(8) 0.00959(7) 0.01910(11) 0.00083(7) 0.00858(8) 0.00012(6)
C(13) 0.01322(8) 0.00969(7) 0.01716(10) 0.00047(7) 0.00669(8) 0.00114(6)
C(14) 0.01451(8) 0.01109(8) 0.02116(11) 0.00085(7) 0.00987(8) 0.00128(6)
C(15) 0.01432(9) 0.01049(7) 0.02097(11) 0.00119(7) 0.00968(8) 0.00042(6)
C(16) 0.02044(11) 0.01158(9) 0.03287(16) 0.00052(10) 0.01572(12) -0.00200(8)
C(17) 0.01554(9) 0.01018(8) 0.02069(11) -0.00092(8) 0.00698(8) 0.00153(6)
C(18) 0.02099(11) 0.01766(9) 0.01996(12) -0.00180(9) -0.00149(10) -0.00359(8)
H(3) 0.03363 0.030268 0.017457 -0.001138 0.004947 0.003068
H(1) 0.033698 0.024463 0.029579 0.003392 0.020953 0.00342
H(1B) 0.03143 0.01984 0.031161 -0.004614 0.005288 0.003424
H(1A) 0.027072 0.034003 0.029553 0.004029 0.014911 -0.003558
H(5) 0.031232 0.02521 0.035907 0.007672 0.018166 0.008301
H(6) 0.043817 0.037971 0.048364 0.011145 0.033579 0.007173
H(8) 0.031776 0.027027 0.043834 0.000308 0.010102 0.011068
H(9) 0.03359 0.025387 0.028187 0.005227 0.010097 0.002183
H(11) 0.032791 0.026599 0.038875 0.002399 0.024987 0.000969
H(14) 0.028749 0.027728 0.045886 -0.00349 0.022514 0.00248
H(15) 0.026496 0.022207 0.045404 -0.000341 0.018894 -0.006092
H(18A) 0.03998 0.031561 0.036394 0.007422 -0.007602 0.000925
H(18B) 0.032062 0.042463 0.044402 -0.003053 0.014139 -0.010556
H(18C) 0.03531 0.025857 0.050514 -0.013764 0.003524 0.005278
 
loop_
    _atom_site_anharm_GC_C_label
    _atom_site_anharm_GC_C_111
    _atom_site_anharm_GC_C_222
    _atom_site_anharm_GC_C_333
    _atom_site_anharm_GC_C_112
    _atom_site_anharm_GC_C_122
    _atom_site_anharm_GC_C_113
    _atom_site_anharm_GC_C_133
    _atom_site_anharm_GC_C_223
    _atom_site_anharm_GC_C_233
    _atom_site_anharm_GC_C_123
S(1) 0.000005 -0.000034 -0.000079 0.000007 0.000005 -0.000007 0.000002 -0.000007
0.00001 0.000001
O(4) -0.000644 0 -0.002532 -0.000124 0 -0.001133 -0.00175 0 -0.000429 -0.000252
 
loop_
    _atom_site_anharm_GC_D_label
    _atom_site_anharm_GC_D_1111
    _atom_site_anharm_GC_D_2222
    _atom_site_anharm_GC_D_3333
    _atom_site_anharm_GC_D_1112
    _atom_site_anharm_GC_D_1222
    _atom_site_anharm_GC_D_1113
    _atom_site_anharm_GC_D_1333
    _atom_site_anharm_GC_D_2223
    _atom_site_anharm_GC_D_2333
    _atom_site_anharm_GC_D_1122
    _atom_site_anharm_GC_D_1133
    _atom_site_anharm_GC_D_2233
    _atom_site_anharm_GC_D_1123
    _atom_site_anharm_GC_D_1223
    _atom_site_anharm_GC_D_1233
S(1) -0.000017 -0.000047 0.000001 0 0.000002 0.00001 0.000007 0.000004 0.000002
-0.00001 0.000006 0.000003 0 0.000003 0.000001
 
 
#----------------------------------------------------------------------------#
#                   MULTIPOLE PARAMETERS                                     #
#----------------------------------------------------------------------------#
 
loop_
    _atom_rho_multipole_atom_label
    _atom_rho_multipole_coeff_Pv
    _atom_rho_multipole_coeff_P00
    _atom_rho_multipole_coeff_P11
    _atom_rho_multipole_coeff_P1-1
    _atom_rho_multipole_coeff_P10
    _atom_rho_multipole_coeff_P20
    _atom_rho_multipole_coeff_P21
    _atom_rho_multipole_coeff_P2-1
    _atom_rho_multipole_coeff_P22
    _atom_rho_multipole_coeff_P2-2
    _atom_rho_multipole_coeff_P30
    _atom_rho_multipole_coeff_P31
    _atom_rho_multipole_coeff_P3-1
    _atom_rho_multipole_coeff_P32
    _atom_rho_multipole_coeff_P3-2
    _atom_rho_multipole_coeff_P33
    _atom_rho_multipole_coeff_P3-3
    _atom_rho_multipole_coeff_P40
    _atom_rho_multipole_coeff_P41
    _atom_rho_multipole_coeff_P4-1
    _atom_rho_multipole_coeff_P42
    _atom_rho_multipole_coeff_P4-2
    _atom_rho_multipole_coeff_P43
    _atom_rho_multipole_coeff_P4-3
    _atom_rho_multipole_coeff_P44
    _atom_rho_multipole_coeff_P4-4
    _atom_rho_multipole_kappa
    _atom_rho_multipole_kappa_prime0
    _atom_rho_multipole_kappa_prime1
    _atom_rho_multipole_kappa_prime2
    _atom_rho_multipole_kappa_prime3
    _atom_rho_multipole_kappa_prime4
    _atom_rho_multipole_radial_slater_n0
    _atom_rho_multipole_radial_slater_zeta0
    _atom_rho_multipole_radial_slater_n1
    _atom_rho_multipole_radial_slater_zeta1
    _atom_rho_multipole_radial_slater_n2
    _atom_rho_multipole_radial_slater_zeta2
    _atom_rho_multipole_radial_slater_n3
    _atom_rho_multipole_radial_slater_zeta3
    _atom_rho_multipole_radial_slater_n4
    _atom_rho_multipole_radial_slater_zeta4
S(1) 6.7781 0 -0.06(3) 0.00(3) 0.02(3) 0.15(2) 0.054(18) -0.11(2) 0.00(2)
0.08(2) 0.639(19) -0.019(18) 0.104(19) 0.122(18) -0.017(19) 0.047(19) -0.458(19)
0.271(19) -0.026(16) -0.003(17) 0.056(17) -0.026(18) -0.047(17) 0.291(17)
0.072(19) 0.061(18) 0.995 1.02 0.783858 0.891474 0.86057 0.827253 4 3.6124 4
3.6124 4 3.6124 4 3.6124 4 3.6124
F(1) 7.162(19) 0 0.039(16) 0.090(17) -0.027(14) -0.042(17) 0.046(16) -0.014(17)
0.00(2) -0.019(19) 0.051(11) 0.004(10) -0.051(10) 0.056(11) 0.080(11) 0.065(11)
-0.017(11) -0.0336 -0.0125 -0.0044 -0.0003 -0.0018 -0.0246 0.0207 -0.0222 0.0485
0.997412 0.944229 0.944229 0.944229 0.944229 0.944229 2 5.186 2 5.186 2 5.186 3
5.186 4 5.186
F(2) 7.2368 0 -0.010(18) -0.12(3) -0.057(16) -0.07(2) 0.028(19) 0.10(3) 0.02(2)
0.005(18) -0.172(14) 0.040(12) 0.093(15) -0.102(13) 0.211(14) 0.103(16)
0.036(14) -0.1115 -0.0063 0.018 -0.0656 0.1261 0.0656 0.0185 0.0612 0.1295
1.003994 1.011842 1.011842 1.011842 1.011842 1.011842 2 5.186 2 5.186 2 5.186 3
5.186 4 5.186
F(3) 7.032(18) 0 -0.081(16) -0.124(14) 0.059(16) -0.103(18) 0.006(16) -0.008(16)
-0.009(18) 0.038(17) -0.077(10) 0.008(10) -0.014(8) 0.010(10) 0.168(10) 0.012(9)
-0.084(9) -0.0113 0.0309 0.0393 -0.0317 0.0206 0.0326 -0.0009 -0.0146 -0.0006
1.003994 1.011842 1.011842 1.011842 1.011842 1.011842 2 5.186 2 5.186 2 5.186 3
5.186 4 5.186
F(4) 7.068(18) 0 0.107(16) -0.024(15) 0.071(13) -0.098(16) -0.043(16) 0.030(15)
-0.050(18) -0.005(18) -0.089(9) 0.003(9) 0.042(8) -0.032(9) -0.100(9) 0.009(10)
-0.111(10) -0.0003 0.0028 -0.0219 -0.0294 0.0054 -0.0061 -0.0341 -0.0177 -0.007
1.003994 1.011842 1.011842 1.011842 1.011842 1.011842 2 5.186 2 5.186 2 5.186 3
5.186 4 5.186
O(1) 6.16(2) 0 0.027(10) 0.005(12) -0.0423 -0.042 -0.002(9) 0.009(10) -0.038
0.003(11) 0.0326 0.004(7) 0.029(8) -0.0563 0.008 -0.011(9) -0.005(9) 0.0111
-0.0153 -0.0031 0.0086 -0.0065 -0.0089 0.003 0.0064 -0.0217 0.987544 0.90913
0.90913 0.90913 0.90913 0.90913 2 4.4974 2 4.4974 2 4.4974 3 4.4974 4 4.4974
O(2) 6.20(2) 0 0.018(11) -0.111(12) -0.0087 -0.03 0.044(11) -0.026(11) 0.0171
-0.006(11) -0.009 0.027(9) 0.019(8) 0.0191 -0.0205 0.001(8) 0.011(8) 0.0024
0.0228 -0.0364 0.0251 -0.0035 0.0113 0.0054 0.0091 0.0151 0.987544 0.90913
0.90913 0.90913 0.90913 0.90913 2 4.4974 2 4.4974 2 4.4974 3 4.4974 4 4.4974
O(3) 6.11(2) 0 -0.004(9) -0.165(11) -0.118(11) 0.029(12) -0.018(10) -0.010(12)
0.079(10) -0.008(10) 0.058(8) 0.017(7) -0.067(8) 0.082(8) -0.009(7) 0.014(7)
-0.008(7) 0.0045 -0.0091 -0.0022 -0.0103 -0.0177 0.0056 0.0141 0.016 0.0142
0.988875 1.046989 1.046989 1.046989 1.046989 1.046989 2 4.4974 2 4.4974 2 4.4974
3 4.4974 4 4.4974
O(4) 6.38(2) 0 0.207(13) 0.003(10) -0.0068 -0.040(14) 0.132(14) -0.013(11)
0.0161 -0.024(12) -0.005(9) 0.007(10) 0.0115 0.069 -0.0044 0.081(7) -0.024(7)
0.005(12) -0.005(12) 0.005(10) -0.015(11) -0.005(10) 0.041(10) -0.007(10)
0.039(9) 0.007(9) 0.955862 1.080612 1.080612 1.080612 1.080612 1.080612 2 4.4974
2 4.4974 2 4.4974 3 4.4974 4 4.4974
N(1) 5.04(3) 0 -0.007(11) -0.037(12) -0.010(12) -0.017(11) 0.002(10) 0.003(11)
-0.010(11) -0.009(11) 0.136(10) -0.027(9) 0.136(9) 0.079(10) 0.061(10) -0.007(9)
-0.020(9) -0.0056 0.0268 0.01 -0.0218 -0.0091 0.0121 -0.0004 -0.011 -0.009
0.994747 0.988659 0.988659 0.988659 0.988659 0.988659 2 3.81056 2 3.81056 2
3.81056 3 3.81056 4 3.81056
N(2) 5.13(4) 0 -0.011(13) 0.000(15) -0.034(18) 0.202(16) -0.024(12) -0.043(14)
-0.018(14) 0.051(14) 0.019(14) -0.019(11) -0.017(13) 0.002(13) 0.003(13)
0.043(13) -0.024(13) -0.0121 -0.0275 0.032 -0.0309 0.0115 -0.0083 0.022 0.0021
0.0288 0.979429 0.907938 0.907938 0.907938 0.907938 0.907938 2 3.81056 2 3.81056
2 3.81056 3 3.81056 4 3.81056
C(1) 4.06(4) 0 -0.015(15) 0.011(15) 0.056(16) 0.028(15) -0.072(14) -0.048(13)
-0.025(13) -0.086(13) 0.257(16) -0.027(16) -0.007(15) -0.059(14) 0.003(14)
-0.009(13) -0.176(12) 0.0657 -0.009 0.0393 0.0334 0.0345 -0.0052 0.0674 0.0304
0.0004 0.990411 0.965745 0.965745 0.965745 0.965745 0.965745 2 3.1303 2 3.1303 2
3.1303 3 3.1303 4 3.1303
C(2) 3.77(3) 0 -0.020(15) 0.021(16) -0.012(16) -0.040(16) 0.003(14) 0.001(15)
-0.009(13) -0.026(14) 0.337(18) 0.028(16) 0.046(16) -0.012(15) -0.040(15)
-0.010(14) -0.229(13) 0.1788 0.009 0.0662 -0.0348 -0.0335 -0.0035 0.0937 -0.0068
0.009 0.981718 0.949683 0.949683 0.949683 0.949683 0.949683 2 3.1303 2 3.1303 2
3.1303 3 3.1303 4 3.1303
C(3) 3.67(3) 0 -0.053(13) -0.023(15) 0.055(17) 0.215(17) 0.080(15) 0.001(15)
-0.166(13) -0.006(13) 0.37(2) 0.081(18) 0.008(17) 0.257(16) -0.019(15)
-0.022(13) -0.013(13) 0.0075 0.0841 -0.0733 -0.0076 -0.0518 0.0119 -0.0053
-0.0084 -0.0128 1.00105 0.943924 0.943924 0.943924 0.943924 0.943924 2 3.1303 2
3.1303 2 3.1303 3 3.1303 4 3.1303
C(4) 3.88(4) 0 0.009(15) 0.139(17) 0.017(14) -0.112(13) 0.014(12) -0.022(13)
0.058(14) -0.142(14) -0.016(14) -0.001(12) -0.028(14) 0.023(14) 0.002(13)
0.231(15) 0.020(14) 0.0498 0.0113 0.066 0.0203 -0.0226 -0.0006 0.0135 0.0054
-0.021 1.001196 1.010838 1.010838 1.010838 1.010838 1.010838 2 3.1303 2 3.1303 2
3.1303 3 3.1303 4 3.1303
C(5) 3.88(4) 0 -0.017(18) 0.014(18) 0.050(15) -0.194(16) 0.043(15) -0.006(15)
0.008(16) -0.008(16) 0.016(17) 0.098(16) 0.020(15) 0.028(16) 0.020(16) 0.260(17)
-0.012(17) -0.0359 0.0343 0.0051 0.0135 0.008 0.068 0.031 -0.0402 -0.0067
0.997485 0.956759 0.956759 0.956759 0.956759 0.956759 2 3.1303 2 3.1303 2 3.1303
3 3.1303 4 3.1303
C(6) 3.96(4) 0 0.03(2) 0.057(19) 0.017(16) -0.204(17) -0.005(16) 0.004(15)
0.018(18) 0.005(17) -0.004(18) 0.017(17) 0.027(16) 0.001(17) -0.029(17)
0.296(18) -0.004(18) 0.0279 -0.01 -0.044 0.0683 -0.0068 -0.0409 0.0499 -0.0343
0.0012 0.997485 0.956759 0.956759 0.956759 0.956759 0.956759 2 3.1303 2 3.1303 2
3.1303 3 3.1303 4 3.1303
C(7) 3.63(4) 0 -0.02(2) 0.125(18) 0.019(16) -0.171(17) -0.057(17) 0.011(15)
0.043(18) -0.082(19) -0.037(18) 0.097(18) 0.085(16) 0.047(17) 0.073(18) 0.29(2)
0.044(19) -0.012 -0.0123 0.0289 0.0299 0.0044 0.0587 -0.0258 -0.0126 -0.0081
0.997485 0.956759 0.956759 0.956759 0.956759 0.956759 2 3.1303 2 3.1303 2 3.1303
3 3.1303 4 3.1303
C(8) 4.16(4) 0 -0.04(2) 0.08(2) -0.042(16) -0.203(17) 0.003(17) 0.011(16)
0.011(19) -0.079(18) 0.004(19) 0.023(18) -0.042(17) -0.013(18) -0.054(18)
0.396(19) -0.016(19) 0.0273 0.0494 -0.0082 0.0052 0.0303 0.0237 0.0367 -0.0276
0.0558 0.997485 0.956759 0.956759 0.956759 0.956759 0.956759 2 3.1303 2 3.1303 2
3.1303 3 3.1303 4 3.1303
C(9) 3.93(4) 0 0.020(17) 0.04(2) 0.058(15) -0.268(16) 0.023(14) 0.026(16)
-0.012(16) -0.017(16) -0.029(17) -0.019(15) -0.022(17) -0.017(16) -0.005(16)
0.284(17) -0.035(17) 0.0113 0.0083 0.0023 -0.0293 0.015 0.044 -0.0328 0.0389
-0.0575 0.997485 0.956759 0.956759 0.956759 0.956759 0.956759 2 3.1303 2 3.1303
2 3.1303 3 3.1303 4 3.1303
C(10) 3.80(3) 0 0.048(16) 0.052(15) -0.015(14) -0.181(14) -0.008(13) -0.010(12)
0.054(14) -0.037(13) -0.027(14) 0.005(14) 0.023(12) -0.019(14) -0.025(13)
0.281(14) -0.010(14) 0.0691 0.0135 -0.0142 -0.0073 0.0219 0.0215 -0.0047 -0.0105
-0.0553 1.000768 0.997742 0.997742 0.997742 0.997742 0.997742 2 3.1303 2 3.1303
2 3.1303 3 3.1303 4 3.1303
C(11) 3.93(4) 0 0.055(16) 0.009(17) -0.043(15) -0.206(15) -0.011(14) -0.007(14)
0.010(14) -0.030(14) 0.020(16) -0.014(15) 0.020(15) 0.001(15) 0.030(15)
0.333(15) 0.034(15) 0.0287 -0.0256 -0.0463 -0.0485 0.0492 -0.017 -0.0033 -0.0063
0.0063 0.997485 0.956759 0.956759 0.956759 0.956759 0.956759 2 3.1303 2 3.1303 2
3.1303 3 3.1303 4 3.1303
C(12) 3.70(4) 0 0.069(17) 0.082(18) 0.012(15) -0.159(15) 0.027(14) 0.018(15)
0.038(15) -0.062(15) 0.020(16) -0.011(15) 0.013(16) 0.047(16) 0.033(16)
0.273(16) -0.002(16) -0.0055 0.0117 -0.0038 -0.0114 -0.0529 0.023 0.0097 -0.0043
-0.0117 0.997485 0.956759 0.956759 0.956759 0.956759 0.956759 2 3.1303 2 3.1303
2 3.1303 3 3.1303 4 3.1303
C(13) 3.89(4) 0 0.094(18) 0.022(19) 0.032(15) -0.161(15) -0.011(14) -0.034(14)
0.043(15) -0.058(16) -0.026(16) -0.003(15) -0.010(15) 0.002(16) 0.008(16)
0.365(16) 0.024(16) 0.0902 0.0307 -0.0361 -0.0044 -0.0152 0.0348 0.0079 0.008
-0.0023 0.997485 0.956759 0.956759 0.956759 0.956759 0.956759 2 3.1303 2 3.1303
2 3.1303 3 3.1303 4 3.1303
C(14) 3.83(4) 0 0.007(17) 0.043(17) -0.034(15) -0.174(15) -0.014(14) 0.014(14)
-0.007(14) -0.043(15) -0.041(16) 0.029(15) 0.007(15) -0.008(15) -0.008(16)
0.297(15) 0.032(15) -0.0056 0.0336 -0.0191 0.0186 0.0272 0.025 0.0076 -0.0867
-0.014 0.997485 0.956759 0.956759 0.956759 0.956759 0.956759 2 3.1303 2 3.1303 2
3.1303 3 3.1303 4 3.1303
C(15) 3.88(4) 0 0.005(17) 0.031(16) 0.041(15) -0.175(16) -0.030(15) 0.018(13)
0.018(15) -0.004(14) 0.009(16) 0.022(16) 0.004(14) 0.004(16) -0.008(15)
0.298(15) -0.014(15) 0.0158 -0.0069 -0.0132 0.0514 -0.0041 0.0077 -0.005 0.0155
-0.0345 0.997485 0.956759 0.956759 0.956759 0.956759 0.956759 2 3.1303 2 3.1303
2 3.1303 3 3.1303 4 3.1303
C(16) 4.14(3) 0 -0.110(15) -0.026(15) 0.000(15) -0.026(16) 0.080(14) 0.027(15)
0.038(15) 0.063(14) 0.477(18) -0.065(16) -0.063(17) 0.000(16) 0.055(16)
0.083(15) -0.365(15) 0.1774 0.0081 0.0378 0.0514 0.0648 -0.0695 0.2528 0.0339
-0.0214 0.966008 1 1 1 1 1 2 3.1303 2 3.1303 2 3.1303 3 3.1303 4 3.1303
C(17) 3.89(4) 0 -0.020(16) -0.12(2) -0.15(2) 0.274(17) 0.078(15) 0.348(17)
-0.083(16) 0.008(15) -0.001(19) -0.021(16) 0.02(2) -0.029(18) -0.013(17)
0.014(17) 0.003(17) 0.0066 0.0548 0.0595 -0.0381 0.0429 0.0251 -0.0297 0.0139
0.0097 1.019386 0.91359 0.91359 0.91359 0.91359 0.91359 2 3.1303 2 3.1303 2
3.1303 3 3.1303 4 3.1303
C(18) 3.8658 0 0.009(17) 0.092(16) -0.049(19) -0.096(18) -0.044(16) 0.024(16)
-0.019(15) -0.004(15) 0.17(2) -0.04(2) -0.063(19) 0.001(18) 0.033(18) -0.080(16)
-0.219(15) 0.1626 0.0666 -0.0433 -0.0238 -0.0718 0.012 0.1059 -0.0531 -0.0035
1.046309 0.901326 0.901326 0.901326 0.901326 0.901326 2 3.1303 2 3.1303 2 3.1303
3 3.1303 4 3.1303
H(3) 0.9358 0 0 0 0.236(16) 0 0 0 0 0.092 0 0 0 0 0 0 0 0 0 0 0 0 0 0 0 0 1.1
1.2 1.2 1.2 1.2 1.2 0 1.9154 1 1.9154 2 1.9154 3 1.9154 4 1.9154
H(1) 0.9453 0 0 0 0.259(18) 0 0 0 0 0.0054 0 0 0 0 0 0 0 0 0 0 0 0 0 0 0 0 1.1
1.2 1.2 1.2 1.2 1.2 0 1.9154 1 1.9154 2 1.9154 3 1.9154 4 1.9154
H(1B) 1.0064 0 0 0 0.143(12) 0 0 0 0 0 0 0 0 0 0 0 0 0 0 0 0 0 0 0 0 0 1.15 1.4
1.4 1.4 1.4 1.4 0 1.9154 1 1.9154 2 1.9154 3 1.9154 4 1.9154
H(1A) 1.0097 0 0 0 0.145(14) 0 0 0 0 0 0 0 0 0 0 0 0 0 0 0 0 0 0 0 0 0 1.15 1.4
1.4 1.4 1.4 1.4 0 1.9154 1 1.9154 2 1.9154 3 1.9154 4 1.9154
H(5) 1.0078 0 0 0 0.152(12) 0 0 0 0 0 0 0 0 0 0 0 0 0 0 0 0 0 0 0 0 0 1.15 1.4
1.4 1.4 1.4 1.4 0 1.9154 1 1.9154 2 1.9154 3 1.9154 4 1.9154
H(6) 1.0071 0 0 0 0.171(15) 0 0 0 0 0 0 0 0 0 0 0 0 0 0 0 0 0 0 0 0 0 1.15 1.4
1.4 1.4 1.4 1.4 0 1.9154 1 1.9154 2 1.9154 3 1.9154 4 1.9154
H(8) 1.0005 0 0 0 0.157(12) 0 0 0 0 0 0 0 0 0 0 0 0 0 0 0 0 0 0 0 0 0 1.15 1.4
1.4 1.4 1.4 1.4 0 1.9154 1 1.9154 2 1.9154 3 1.9154 4 1.9154
H(9) 0.9712 0 0 0 0.158(13) 0 0 0 0 0 0 0 0 0 0 0 0 0 0 0 0 0 0 0 0 0 1.15 1.4
1.4 1.4 1.4 1.4 0 1.9154 1 1.9154 2 1.9154 3 1.9154 4 1.9154
H(11) 0.9743 0 0 0 0.153(14) 0 0 0 0 0 0 0 0 0 0 0 0 0 0 0 0 0 0 0 0 0 1.15 1.4
1.4 1.4 1.4 1.4 0 1.9154 1 1.9154 2 1.9154 3 1.9154 4 1.9154
H(14) 1.0073 0 0 0 0.188(14) 0 0 0 0 0 0 0 0 0 0 0 0 0 0 0 0 0 0 0 0 0 1.15 1.4
1.4 1.4 1.4 1.4 0 1.9154 1 1.9154 2 1.9154 3 1.9154 4 1.9154
H(15) 0.9886 0 0 0 0.173(12) 0 0 0 0 0 0 0 0 0 0 0 0 0 0 0 0 0 0 0 0 0 1.15 1.4
1.4 1.4 1.4 1.4 0 1.9154 1 1.9154 2 1.9154 3 1.9154 4 1.9154
H(18A) 0.9818 0 0 0 0.091(13) 0 0 0 0 0 0 0 0 0 0 0 0 0 0 0 0 0 0 0 0 0 1.15 1.4
1.4 1.4 1.4 1.4 0 1.9154 1 1.9154 2 1.9154 3 1.9154 4 1.9154
H(18B) 1.0021 0 0 0 0.127(15) 0 0 0 0 0 0 0 0 0 0 0 0 0 0 0 0 0 0 0 0 0 1.15 1.4
1.4 1.4 1.4 1.4 0 1.9154 1 1.9154 2 1.9154 3 1.9154 4 1.9154
H(18C) 0.9995 0 0 0 0.109(13) 0 0 0 0 0 0 0 0 0 0 0 0 0 0 0 0 0 0 0 0 0 1.15 1.4
1.4 1.4 1.4 1.4 0 1.9154 1 1.9154 2 1.9154 3 1.9154 4 1.9154
 
loop_
    _atom_local_axes_atom_label
    _atom_local_axes_atom0
    _atom_local_axes_ax1
    _atom_local_axes_atom1
    _atom_local_axes_atom2
    _atom_local_axes_ax2
S(1) O(1) Z S(1) O(2) Y
F(1) C(7) Z F(1) C(6) Y
F(2) C(16) Z F(2) F(3) Y
F(3) C(16) Z F(3) F(4) Y
F(4) C(16) Z F(4) F(3) Y
O(1) S(1) Z O(1) O(2) Y
O(2) S(1) Z O(2) O(1) Y
O(3) H(3) Z O(3) C(2) Y
O(4) C(3) Z O(4) N(1) Y
N(1) C(14) Z N(1) C(12) Y
N(2) C(17) Z N(2) C(13) Y
C(1) H(1A) Z C(1) H(1B) Y
C(2) O(3) Z C(2) C(18) Y
C(3) O(4) Z C(3) N(1) Y
C(4) C(9) X C(4) C(5) Y
C(5) C(4) X C(5) C(6) Y
C(6) C(5) X C(6) C(7) Y
C(7) C(8) X C(7) C(6) Y
C(8) C(9) X C(8) C(7) Y
C(9) C(4) X C(9) C(8) Y
C(10) C(15) X C(10) C(11) Y
C(11) C(10) X C(11) C(12) Y
C(12) C(11) X C(12) C(13) Y
C(13) C(14) X C(13) C(12) Y
C(14) C(13) X C(14) C(15) Y
C(15) C(10) X C(15) C(14) Y
C(16) F(2) Z C(16) F(3) Y
C(17) C(14) Z C(17) C(12) Y
C(18) H(18B) Z C(18) H(18A) Y
H(3) O(3) Z H(3) C(2) Y
H(1) N(1) Z H(1) C(3) Y
H(1B) C(1) Z H(1B) H(1A) Y
H(1A) C(1) Z H(1A) H(1B) Y
H(5) C(5) Z H(5) C(4) Y
H(6) C(6) Z H(6) C(7) Y
H(8) C(8) Z H(8) C(7) Y
H(9) C(9) Z H(9) C(8) Y
H(11) C(11) Z H(11) C(12) Y
H(14) C(14) Z H(14) C(13) Y
H(15) C(15) Z H(15) C(14) Y
H(18A) C(18) Z H(18A) H(18C) Y
H(18B) C(18) Z H(18B) H(18A) Y
H(18C) C(18) Z H(18C) H(18A) Y
 
 
#----------------------------------------------------------------------------#
#                   MOLECULAR GEOMETRY                                       #
#----------------------------------------------------------------------------#
 
loop_
    _geom_bond_atom_site_label_1
    _geom_bond_atom_site_label_2
    _geom_bond_distance
    _geom_bond_site_symmetry_1
    _geom_bond_site_symmetry_2
    _geom_bond_publ_flag
S(1) O(1) 1.44274(17) 1_555 1_555 yes
S(1) O(2) 1.4499(2) 1_555 1_555 yes
S(1) C(1) 1.7864(2) 1_555 1_555 yes
S(1) C(4) 1.7553(3) 1_555 1_555 yes
F(1) C(7) 1.3437(6) 1_555 1_555 yes
F(2) C(16) 1.3318(8) 1_555 1_555 yes
F(3) C(16) 1.3450(8) 1_555 1_555 yes
F(4) C(16) 1.3467(6) 1_555 1_555 yes
O(3) C(2) 1.4076(5) 1_555 1_555 yes
O(4) C(3) 1.2242(4) 1_555 1_555 yes
N(1) C(3) 1.3591(3) 1_555 1_555 yes
N(1) C(10) 1.3990(3) 1_555 1_555 yes
N(2) C(17) 1.1568(2) 1_555 1_555 yes
C(1) C(2) 1.5276(3) 1_555 1_555 yes
C(2) C(18) 1.5252(3) 1_555 1_555 yes
C(4) C(5) 1.3944(4) 1_555 1_555 yes
C(4) C(9) 1.3923(3) 1_555 1_555 yes
C(5) C(6) 1.3869(5) 1_555 1_555 yes
C(5) H(5) 1.0830(3) 1_555 1_555 yes
C(6) C(7) 1.3869(4) 1_555 1_555 yes
C(6) H(6) 1.0830(4) 1_555 1_555 yes
C(7) C(8) 1.3851(6) 1_555 1_555 yes
C(8) C(9) 1.3901(5) 1_555 1_555 yes
C(8) H(8) 1.0830(3) 1_555 1_555 yes
C(9) H(9) 1.0830(3) 1_555 1_555 yes
C(10) C(11) 1.4003(3) 1_555 1_555 yes
C(10) C(15) 1.3964(4) 1_555 1_555 yes
C(11) C(12) 1.3819(3) 1_555 1_555 yes
C(11) H(11) 1.0830(3) 1_555 1_555 yes
C(12) C(13) 1.4043(4) 1_555 1_555 yes
C(12) C(16) 1.5013(4) 1_555 1_555 yes
C(13) C(14) 1.3957(4) 1_555 1_555 yes
C(13) C(17) 1.4298(3) 1_555 1_555 yes
C(14) C(15) 1.3902(3) 1_555 1_555 yes
C(14) H(14) 1.0830(3) 1_555 1_555 yes
C(15) H(15) 1.0830(3) 1_555 1_555 yes
C(18) H(18A) 1.0770(3) 1_555 1_555 yes
C(18) H(18B) 1.0770(4) 1_555 1_555 yes
C(18) H(18C) 1.0770(3) 1_555 1_555 yes
 
loop_
    _geom_angle_atom_site_label_1
    _geom_angle_atom_site_label_2
    _geom_angle_atom_site_label_3
    _geom_angle
    _geom_angle_site_symmetry_1
    _geom_angle_site_symmetry_2
    _geom_angle_site_symmetry_3
    _geom_angle_publ_flag
O(1) S(1) O(2) 118.459(18) 1_555 1_555 1_555 yes
O(1) S(1) C(1) 108.014(13) 1_555 1_555 1_555 yes
O(1) S(1) C(4) 108.009(15) 1_555 1_555 1_555 yes
O(2) S(1) C(1) 105.848(15) 1_555 1_555 1_555 yes
O(2) S(1) C(4) 108.226(16) 1_555 1_555 1_555 yes
C(1) S(1) C(4) 107.866(13) 1_555 1_555 1_555 yes
C(3) N(1) C(10) 125.97(3) 1_555 1_555 1_555 yes
S(1) C(1) C(2) 114.925(15) 1_555 1_555 1_555 yes
O(3) C(2) C(1) 108.82(2) 1_555 1_555 1_555 yes
O(3) C(2) C(18) 112.04(3) 1_555 1_555 1_555 yes
C(1) C(2) C(18) 108.76(2) 1_555 1_555 1_555 yes
O(4) C(3) N(1) 125.15(3) 1_555 1_555 1_555 yes
S(1) C(4) C(5) 118.754(19) 1_555 1_555 1_555 yes
S(1) C(4) C(9) 119.45(2) 1_555 1_555 1_555 yes
C(5) C(4) C(9) 121.79(3) 1_555 1_555 1_555 yes
C(4) C(5) C(6) 119.26(3) 1_555 1_555 1_555 yes
C(4) C(5) H(5) 119.97(3) 1_555 1_555 1_555 yes
C(6) C(5) H(5) 120.75(3) 1_555 1_555 1_555 yes
C(5) C(6) C(7) 118.23(3) 1_555 1_555 1_555 yes
C(5) C(6) H(6) 121.17(3) 1_555 1_555 1_555 yes
C(7) C(6) H(6) 120.58(3) 1_555 1_555 1_555 yes
F(1) C(7) C(6) 118.43(5) 1_555 1_555 1_555 yes
F(1) C(7) C(8) 118.28(4) 1_555 1_555 1_555 yes
C(6) C(7) C(8) 123.29(3) 1_555 1_555 1_555 yes
C(7) C(8) C(9) 118.28(3) 1_555 1_555 1_555 yes
C(7) C(8) H(8) 119.48(4) 1_555 1_555 1_555 yes
C(9) C(8) H(8) 122.17(4) 1_555 1_555 1_555 yes
C(4) C(9) C(8) 119.14(3) 1_555 1_555 1_555 yes
C(4) C(9) H(9) 121.55(3) 1_555 1_555 1_555 yes
C(8) C(9) H(9) 119.30(3) 1_555 1_555 1_555 yes
N(1) C(10) C(11) 117.22(3) 1_555 1_555 1_555 yes
N(1) C(10) C(15) 122.66(2) 1_555 1_555 1_555 yes
C(11) C(10) C(15) 120.10(2) 1_555 1_555 1_555 yes
C(10) C(11) C(12) 119.99(3) 1_555 1_555 1_555 yes
C(10) C(11) H(11) 120.64(2) 1_555 1_555 1_555 yes
C(12) C(11) H(11) 119.37(2) 1_555 1_555 1_555 yes
C(11) C(12) C(13) 120.23(2) 1_555 1_555 1_555 yes
C(11) C(12) C(16) 119.75(3) 1_555 1_555 1_555 yes
C(13) C(12) C(16) 120.02(2) 1_555 1_555 1_555 yes
C(12) C(13) C(14) 119.41(2) 1_555 1_555 1_555 yes
C(12) C(13) C(17) 121.62(2) 1_555 1_555 1_555 yes
C(14) C(13) C(17) 118.95(3) 1_555 1_555 1_555 yes
C(13) C(14) C(15) 120.53(3) 1_555 1_555 1_555 yes
C(13) C(14) H(14) 117.76(2) 1_555 1_555 1_555 yes
C(15) C(14) H(14) 121.71(2) 1_555 1_555 1_555 yes
C(10) C(15) C(14) 119.60(2) 1_555 1_555 1_555 yes
C(10) C(15) H(15) 120.81(2) 1_555 1_555 1_555 yes
C(14) C(15) H(15) 119.57(3) 1_555 1_555 1_555 yes
F(2) C(16) F(3) 107.18(8) 1_555 1_555 1_555 yes
F(2) C(16) F(4) 107.97(8) 1_555 1_555 1_555 yes
F(2) C(16) C(12) 112.33(3) 1_555 1_555 1_555 yes
F(3) C(16) F(4) 105.68(4) 1_555 1_555 1_555 yes
F(3) C(16) C(12) 112.05(4) 1_555 1_555 1_555 yes
F(4) C(16) C(12) 111.28(4) 1_555 1_555 1_555 yes
N(2) C(17) C(13) 178.64(4) 1_555 1_555 1_555 yes
C(2) C(18) H(18A) 110.75(3) 1_555 1_555 1_555 yes
C(2) C(18) H(18B) 109.27(3) 1_555 1_555 1_555 yes
C(2) C(18) H(18C) 108.68(3) 1_555 1_555 1_555 yes
H(18A) C(18) H(18B) 112.74(3) 1_555 1_555 1_555 yes
H(18A) C(18) H(18C) 101.96(3) 1_555 1_555 1_555 yes
H(18B) C(18) H(18C) 113.23(3) 1_555 1_555 1_555 yes
 
_vrf_PLAT218_I
;
PROBLEM: Constrained U(ij) Components(s) for H3         .          6 Check 
RESPONSE: Shade server was used to estimate H atoms ADPs.
;

_vrf_PLAT751_I
;
PROBLEM: Bond    Calc     1.08000, Rep   1.0830(3) ......  Senseless s.u.  
RESPONSE: The XD program used for multipolar refinement is writing the s.u for the X-H bonds
;
_vrf_PLAT353_I
;
PROBLEM: Long   N-H (N0.87,N1.01A)  N1       - H1       .       1.03 Ang.  
RESPONSE: The multipolar model allows for usage of neutron derived bonds length 
to H atoms 
;
_vrf_PLAT752_I
;
PROBLEM: Angle   Calc      120.00, Rep   119.97(3) ......  Senseless s.u.  
RESPONSE: The XD program used for multipolar refinement is writing the s.u for 
valance angles with H atoms
;
