# Supplementary material for: Charge density view on bicalutamide molecular interactions in the monoclinic polymorph and androgen receptor binding pocket
Source: IUCrJ. 2020 Jan 1;7(Pt 1):71–82. doi: 10.1107/S2052252519014416 (PMC6949590; doi:10.1107/S2052252519014416)
Supplement: Supplementary file 2 [file m-07-00071-sup2.hkl]

#
#  Unique observations used in XD refinement
#  F^2(calc) includes anomalous dispersion and is corrected for extinction
#  if the latter is included in the model.
#


data_EXP640


_cell_length_a      14.8945
_cell_length_b      12.1188
_cell_length_c      10.2846
_cell_angle_alpha    90.000
_cell_angle_beta    105.825
_cell_angle_gamma    90.000

loop_
 _refln_index_h
 _refln_index_k
 _refln_index_l
 _refln_F_squared_calc
 _refln_F_squared_meas
 _refln_F_squared_sigma
 _refln_sint/lambda
 _refln_XD_refine_code
    1    0    0 1397.79073    1.28812    1.70463     0.0349  -2
    2    0    0 16646.1354 16398.0517   683.7857     0.0698   0
    4    0    0 11748.4573 12009.0074   394.4924     0.1396   0
    5    0    0 5533.07114 5717.92696  202.64539     0.1745   0
    6    0    0 2479.61739 2572.31261   65.93073     0.2094   0
    7    0    0 6491.23661 6394.68931  249.48644     0.2442   0
    8    0    0 827.826569 825.346871  27.004040     0.2791   0
    9    0    0 14894.4644 14865.7356   612.0396     0.3140   0
   10    0    0 2020.28824 2019.44204   64.70842     0.3489   0
   12    0    0 1259.52383 1252.35191   44.58783     0.4187   0
   13    0    0 1274.85217 1327.03873   54.64063     0.4536   0
   16    0    0  76.042912  91.577574   3.062155     0.5583   0
   17    0    0  93.305924 103.217342   3.860491     0.5932   0
   20    0    0  98.851005 121.871850   5.519558     0.6978   0
   22    0    0 678.892355 714.435744  17.640389     0.7676   0
   25    0    0   0.411756   1.931945   1.528878     0.8723  -2
    1    1    0 1232.98783 1234.01818   32.31701     0.0540   0
    2    1    0 859.377195 910.156086  16.893848     0.0811   0
    3    1    0 2302.56448 2377.34741   43.88049     0.1125   0
    4    1    0 856.489797 951.646367  20.359371     0.1455   0
    5    1    0 2400.17198 2506.80435   57.07523     0.1793   0
    6    1    0 668.372648 681.155506  14.092873     0.2134   0
    7    1    0  85.713327  86.297196   3.529918     0.2477   0
    8    1    0 109.004426 110.872030   4.843413     0.2822   0
    9    1    0 2086.08553 2067.35551   50.92233     0.3167   0
   10    1    0 150.900169 137.581893   6.099112     0.3513   0
   11    1    0 5769.54723 5704.32454  157.08983     0.3860   0
   12    1    0 1016.80980 1018.80489   28.08735     0.4207   0
   13    1    0 607.685218 586.561474  19.858811     0.4555   0
   14    1    0 123.987404 107.735781   8.303336     0.4902   0
   15    1    0 121.414274 125.429965   3.583713     0.5250   0
   16    1    0  30.519131  30.911127   1.223102     0.5598   0
   17    1    0 787.796388 768.891387  12.754780     0.5946   0
   18    1    0 274.742556 273.549716   4.630830     0.6294   0
   19    1    0   8.843868  10.303276   0.770338     0.6642   0
   20    1    0 734.770179 743.048155  14.174066     0.6991   0
   21    1    0 117.483746 116.199104   2.802576     0.7339   0
   22    1    0  85.212322  82.621490   2.363211     0.7687   0
   23    1    0   0.196542   0.313575   0.537557     0.8036  -2
   24    1    0   2.101803   1.040317   0.775138     0.8384  -2
   25    1    0   6.798972   7.235521   0.968323     0.8733   0
   26    1    0  45.264536  42.899068   2.095832     0.9081   0
   27    1    0   6.267253   8.820194   1.187905     0.9430   0
   28    1    0   0.001563   0.000000   1.239901     0.9778  -2
   29    1    0   2.194027   0.705544   1.091913     1.0127  -6
   30    1    0   7.424762   7.128330   1.388289     1.0476  -4
   31    1    0   0.468470   0.940825   1.280298     1.0824  -6
    0    2    0 7779.85908 8231.27438  547.96536     0.0825   0
    1    2    0  956.35823 1144.37735   33.15075     0.0896   0
    2    2    0 15963.9488 16857.0770   308.9945     0.1081   0
    3    2    0 526.157973 487.045936   9.268658     0.1333   0
    4    2    0 145.541104 149.316454   4.398848     0.1621   0
    5    2    0 4137.74434 4263.74889   62.68299     0.1930   0
    6    2    0 2195.65674 2237.11103   34.99920     0.2250   0
    7    2    0 1193.49522 1229.80651   21.04032     0.2578   0
    8    2    0  41.016106  37.451404   2.570194     0.2911   0
    9    2    0 1792.17364 1839.40494   34.30926     0.3247   0
   10    2    0 174.341235 180.350472   6.983041     0.3585   0
   11    2    0 703.141433 709.100171  20.237181     0.3926   0
   12    2    0  11.613958  11.021518   2.390209     0.4268   0
   13    2    0  23.327947  18.834093   3.298136     0.4610   0
   14    2    0 2147.37001 2083.75580   54.77562     0.4954   0
   15    2    0 511.567691 512.981461  10.871130     0.5298   0
   16    2    0  51.364737  53.578114   1.610271     0.5643   0
   17    2    0   0.031895   0.291577   0.442765     0.5989  -2
   18    2    0 100.059524  98.597012   2.184425     0.6335   0
   19    2    0   0.530575   0.592853   0.631349     0.6681  -2
   20    2    0   0.203882   0.000000   0.939925     0.7027  -2
   21    2    0   0.800497   1.512779   0.787137     0.7374   0
   22    2    0   0.567684   0.864831   0.632349     0.7720  -2
   23    2    0   7.420444   7.235521   0.860731     0.8067   0
   24    2    0  38.584467  39.059375   1.874850     0.8415   0
   25    2    0  34.782360  33.521418   1.852652     0.8762   0
   26    2    0   6.788835   6.707563   1.191305     0.9109   0
   27    2    0   5.091142   6.249500   1.049916     0.9457   0
   28    2    0  23.175450  25.601552   1.922646     0.9805   0
   29    2    0   3.659537   3.168147   1.139109     1.0152  -4
   30    2    0   2.928377   1.822354   1.214903     1.0500  -4
   31    2    0   1.287222   3.062255   1.784857     1.0848  -4
    1    3    0 3048.67488 3151.44748   96.55308     0.1286   0
    2    3    0 2168.66691 2166.72916   49.33905     0.1421   0
    3    3    0 1768.00884 1806.10551   31.44748     0.1621   0
    4    3    0 136.380746 134.085673   4.400048     0.1865   0
    5    3    0  60.584715  62.089433   2.994160     0.2139   0
    6    3    0   2.705506   2.591893   0.225382     0.2432   0
    7    3    0 108.429954 108.776198   4.588833     0.2738   0
    9    3    0 177.305904 184.673326   6.522678     0.3375   0
   10    3    0   2.300814   2.249820   0.929926     0.3702   0
   11    3    0  69.890914  74.989601   4.849212     0.4033   0
   12    3    0  27.699533  28.834593   3.866091     0.4366   0
   13    3    0  14.387376  11.901548   2.552796     0.4702   0
   14    3    0 149.059256 146.156407  10.396568     0.5039   0
   15    3    0  43.759676  49.980901   1.838053     0.5378   0
   16    3    0  72.698519  74.298456   2.585793     0.5718   0
   17    3    0  42.473298  41.599172   1.289897     0.6059   0
   18    3    0   9.216083  10.757539   0.852732     0.6401   0
   19    3    0   9.129707   8.236241   0.688745     0.6744   0
   20    3    0  92.411502  89.295356   2.456803     0.7087   0
   21    3    0   0.874090   1.123510   0.657147     0.7431   0
   22    3    0 142.098575 141.836753   4.287257     0.7775   0
   23    3    0  53.910575  55.200484   2.228822     0.8120   0
   24    3    0  15.173066  14.667727   1.225502     0.8465   0
   25    3    0   3.544628   4.494040   1.017519     0.8810   0
   26    3    0  36.648232  40.446364   2.289417     0.9156   0
   27    3    0  20.959999  25.500460   1.918846     0.9502   0
   29    3    0  17.241763  18.146148   1.703864     1.0194  -4
   30    3    0   1.014231   0.000000   1.319894     1.0540  -6
   31    3    0   1.227922   0.422466   1.000920     1.0887  -6
    0    4    0  43.034947  32.944964   3.328934     0.1650   0
    1    4    0 162.881684 184.130169   6.513079     0.1687   0
    3    4    0 172.861961 190.977122   6.356691     0.1954   0
    4    4    0   3.813449   2.992661   0.899528     0.2161   0
    5    4    0 3844.07087 3985.07809   63.12495     0.2401   0
    6    4    0   7.185066   6.969042   1.055916     0.2666   0
    7    4    0 2052.26501 2040.16568   34.32645     0.2948   0
    8    4    0 195.894030 192.916666   7.222222     0.3243   0
    9    4    0  93.599406  91.769058   4.406447     0.3548   0
   10    4    0  57.571990  56.245500   3.899688     0.3860   0
   11    4    0 682.841736 660.951223  16.967243     0.4178   0
   12    4    0   0.028349   1.488281   1.927446     0.4501  -2
   13    4    0 448.542530 435.939524  18.372930     0.4827   0
   14    4    0   4.948656   4.795716   2.452604     0.5156   0
   15    4    0   0.208458   0.409567   0.627150     0.5488  -2
   16    4    0  68.904386  69.550036   1.667867     0.5822   0
   17    4    0 785.879228 786.739560  11.780058     0.6157   0
   18    4    0  12.860516  11.970642   0.830334     0.6494   0
   19    4    0 214.745638 214.312455   4.684425     0.6832   0
   20    4    0  17.277086  17.221122   1.244900     0.7171   0
   21    4    0 115.286660 113.839793   4.054276     0.7511   0
   22    4    0  51.669163  50.832833   1.996240     0.7852   0
   23    4    0  17.326254  18.061055   1.359891     0.8193   0
   24    4    0   6.981357   7.021938   1.006919     0.8535   0
   25    4    0  71.533293  70.386469   2.684585     0.8878   0
   26    4    0   0.069475   0.122490   0.426966     0.9221  -2
   27    4    0  63.602675  67.892169   3.130950     0.9564   0
   28    4    0   2.092750   2.591893   1.159107     0.9908   0
   29    4    0  48.958693  56.095612   2.845972     1.0252  -4
   30    4    0  46.248838  45.558855   2.564795     1.0597  -4
   31    4    0   1.260426   1.276798   1.197704     1.0942  -6
    1    5    0 865.392026 903.531316  31.259899     0.2092   0
    2    5    0 9760.79787 9995.20077  271.92385     0.2178   0
    3    5    0 1454.39887 1471.37189   33.75410     0.2313   0
    4    5    0  60.208436  53.285737   3.795696     0.2491   0
    5    5    0 111.383037 117.930165   5.429566     0.2702   0
    6    5    0 1775.56967 1804.40604   32.28222     0.2939   0
    7    5    0 668.452951 676.465982  16.124910     0.3197   0
    8    5    0  28.910950  27.350712   2.928566     0.3471   0
    9    5    0  25.693513  26.623470   2.786177     0.3757   0
   10    5    0   2.002685   2.559795   1.183905     0.4053   0
   11    5    0 2868.62959 2865.23168   51.38469     0.4357   0
   12    5    0 1442.54725 1410.64075   33.80130     0.4668   0
   13    5    0  18.093498  17.387509   3.335733     0.4983   0
   14    5    0 294.191971 303.432125   6.270698     0.5303   0
   15    5    0  22.224422  23.423726   0.967923     0.5626   0
   16    5    0  27.386875  26.007919   1.325894     0.5952   0
   17    5    0  76.235668  75.162887   2.080634     0.6280   0
   18    5    0 541.677316 541.915046  10.707943     0.6611   0
   19    5    0   0.617734   0.739541   0.601952     0.6943  -2
   20    5    0  23.817590  21.994340   1.219302     0.7277   0
   21    5    0   0.112719   0.108891   0.323374     0.7612  -2
   22    5    0 211.844205 216.072714   4.703624     0.7949   0
   23    5    0  31.376750  30.357671   1.763059     0.8286   0
   24    5    0 423.497901 445.596452   8.443325     0.8624   0
   25    5    0   0.872498   0.000000   1.179906     0.8964  -2
   26    5    0  26.856321  25.702844   1.723662     0.9303   0
   27    5    0  13.615812  13.321434   1.605872     0.9644   0
   28    5    0  76.069411  80.813635   3.415927     0.9985  -4
   29    5    0   8.300573   8.178946   1.315495     1.0327  -4
   30    5    0  12.820503  12.389409   1.548676     1.0669  -4
   31    5    0   5.717602   5.197984   1.139909     1.1011  -4
    0    6    0 3368.12674 3395.12128  147.99396     0.2475   0
    1    6    0 1242.72419 1194.29805   39.39525     0.2500   0
    2    6    0 405.868531 407.603491  13.324334     0.2572   0
    3    6    0 2118.45235 2280.83513   54.44204     0.2688   0
    4    6    0 1403.90337 1407.63779   28.51292     0.2842   0
    5    6    0 473.956280 485.722741  14.104472     0.3028   0
    6    6    0 2580.05893 2621.23030   47.10023     0.3242   0
    7    6    0 994.122094 983.370929  20.695944     0.3478   0
    8    6    0 595.981704 609.547335  15.800336     0.3731   0
    9    6    0 139.344462 142.075034   6.674666     0.3999   0
   10    6    0  54.991792  57.451804   4.699224     0.4278   0
   11    6    0  92.599585  85.926026   6.117711     0.4567   0
   12    6    0  15.754889  14.744420   2.918167     0.4864   0
   13    6    0  40.402513  35.162087   5.217983     0.5167   0
   14    6    0   4.090171   3.920086   0.752340     0.5476   0
   15    6    0 435.644044 458.779697   7.282217     0.5790   0
   16    6    0  21.096313  21.527878   0.927926     0.6107   0
   17    6    0  34.840540  34.102872   1.401488     0.6427   0
   18    6    0   7.350792  10.367571   0.772738     0.6751   0
   19    6    0 671.011784 677.506698  12.493401     0.7077   0
   20    6    0   5.496297   3.920086   0.673146     0.7404   0
   21    6    0   2.759478   4.839613   0.791937     0.7734   0
   22    6    0  47.049996  46.781857   1.915047     0.8066   0
   23    6    0 201.707133 201.907947   4.831014     0.8398   0
   24    6    0  65.780093  62.563095   2.847372     0.8732   0
   25    6    0   2.013281   3.027358   0.974322     0.9067   0
   26    6    0   6.531706   4.409647   1.049916     0.9404   0
   28    6    0  65.520053  66.743560   3.267739     1.0078  -4
   29    6    0  26.847885  29.157667   2.051836     1.0417  -4
   30    6    0  18.550016  14.667727   1.608471     1.0756  -4
   31    6    0   3.977380   5.289577   1.287897     1.1096  -4
    1    7    0 4158.33536 4161.20720  116.10871     0.2909   0
    2    7    0 791.987077 780.022497  23.459323     0.2971   0
    3    7    0 179.721373 166.654767   8.261739     0.3072   0
    4    7    0  13.344084  12.530598   1.699064     0.3208   0
    5    7    0 2698.41020 2681.98954   55.92873     0.3374   0
    6    7    0 282.302847 267.301115  10.790137     0.3567   0
    8    7    0 1214.45431 1188.08585   26.19510     0.4017   0
    9    7    0 193.480968 185.489561   8.443724     0.4266   0
   10    7    0 1761.12631 1695.65674   37.88257     0.4529   0
   11    7    0 416.679851 421.036716  16.414687     0.4803   0
   12    7    0  59.012280  61.617570   6.436485     0.5086   0
   13    7    0 365.097168 369.763318   6.922246     0.5377   0
   14    7    0  31.132538  29.918506   1.531477     0.5675   0
   15    7    0 265.738298 261.447984   4.527238     0.5978   0
   16    7    0 118.456309 117.496200   2.601392     0.6285   0
   17    7    0   4.406851   5.017199   0.895928     0.6597   0
   18    7    0  77.891632  76.906747   2.104632     0.6913   0
   19    7    0   0.419238   0.291577   0.583153     0.7231  -2
   20    7    0   3.581912   2.788677   0.667947     0.7552   0
   21    7    0  31.910247  33.637309   1.623870     0.7876   0
   22    7    0   2.599954   2.073434   0.806335     0.8202   0
   23    7    0  12.938417  13.248540   1.164707     0.8529   0
   24    7    0  28.724895  29.265759   1.731062     0.8858   0
   25    7    0   0.167326   0.168087   0.483761     0.9189  -2
   26    7    0 159.665626 164.852412   4.365251     0.9521   0
   27    7    0  14.209348  12.319114   1.403888     0.9854   0
   28    7    0   0.111802   0.000000   1.279898     1.0188  -6
   29    7    0   8.042989   4.972502   1.471682     1.0523  -4
   30    7    0   2.250983   2.340713   1.346292     1.0859  -4
    0    8    0 186.266155 175.548456  10.864131     0.3301   0
    1    8    0  34.237360  33.174946   2.764579     0.3319   0
    2    8    0 1527.47599 1489.06897   40.13039     0.3374   0
    3    8    0  32.579135  34.925306   3.309335     0.3463   0
    4    8    0 1496.38455 1502.99266   34.89021     0.3584   0
    5    8    0 846.705794 856.079112  23.991281     0.3733   0
    6    8    0 116.806439 120.990321   6.819454     0.3909   0
    7    8    0  58.167752  52.848672   4.507039     0.4106   0
    8    8    0   0.333404   0.260079   0.489561     0.4323  -2
    9    8    0 121.079782 123.200144   7.325414     0.4556   0
   10    8    0 198.980380 208.785797  11.559075     0.4803   0
   11    8    0 947.039446 916.199603  27.846172     0.5062   0
   12    8    0 860.092502 874.314953  12.418407     0.5332   0
   13    8    0 302.396599 311.144708   4.938805     0.5610   0
   14    8    0   7.544600   7.895468   0.730542     0.5895   0
   15    8    0   1.377175   1.742261   0.554356     0.6188   0
   16    8    0 114.020530 110.872030   2.316415     0.6485   0
   17    8    0  31.878162  33.059855   1.379890     0.6788   0
   18    8    0 141.021049 137.113131   3.278538     0.7095   0
   19    8    0   8.997906  10.048096   0.824134     0.7406   0
   20    8    0   0.413539   2.016239   0.709943     0.7720   0
   21    8    0  30.253222  29.374050   1.517479     0.8036   0
   22    8    0 101.608500 100.793536   3.212543     0.8356   0
   23    8    0  15.134343  14.591233   1.298696     0.8677   0
   24    8    0  83.498552  83.898888   2.930966     0.9001   0
   25    8    0   0.000005   0.000000   1.159907     0.9327  -2
   26    8    0   1.501582   1.987941   1.043317     0.9654   0
   27    8    0  76.208370  71.227902   3.038157     0.9982  -4
   28    8    0   0.054957   0.000000   1.439885     1.0312  -6
   29    8    0   0.186076   0.384369   0.855532     1.0643  -6
   30    8    0   6.194907   4.579234   1.455084     1.0976  -4
    1    9    0 2255.53192 2206.94384   50.73434     0.3730   0
    2    9    0  65.741085  62.247120   4.891409     0.3778   0
    3    9    0 553.955532 570.208782  17.192225     0.3858   0
    4    9    0 605.161788 608.066954  17.753780     0.3967   0
    5    9    0 3796.45373 3813.99247   79.04648     0.4103   0
    6    9    0 554.911971 558.804895  17.492201     0.4263   0
    7    9    0 2360.68699 2328.84129   51.15151     0.4445   0
    8    9    0   3.704128   4.367751   1.797256     0.4645   0
    9    9    0 292.429622 284.574134  12.820174     0.4863   0
   10    9    0 633.560971 620.458462  21.420886     0.5095   0
   11    9    0 328.557007 334.131669   5.849132     0.5340   0
   12    9    0 132.007636 136.178006   2.800576     0.5596   0
   13    9    0  43.147407  44.218962   1.329894     0.5862   0
   14    9    0 233.610072 233.154247   3.664507     0.6136   0
   15    9    0  53.598509  55.647148   1.641069     0.6417   0
   16    9    0  32.012137  31.245600   1.341493     0.6705   0
   17    9    0 109.590089 109.402848   2.510199     0.6998   0
   18    9    0  59.773934  59.285257   2.001840     0.7296   0
   19    9    0 358.523255 358.316234   7.192825     0.7599   0
   20    9    0  74.258853  76.906747   2.455404     0.7905   0
   21    9    0  54.080521  55.796436   2.240821     0.8214   0
   22    9    0  49.684554  45.289277   2.018838     0.8527   0
   23    9    0  69.263384  69.716923   2.671786     0.8843   0
   24    9    0  15.446903  15.759639   1.429086     0.9160   0
   25    9    0   3.195543   1.689865   1.065915     0.9480   0
   26    9    0  62.337031  60.057695   2.789777     0.9802   0
   27    9    0  71.152390  72.414307   3.233541     1.0126  -4
   28    9    0   5.315063   5.381969   1.345492     1.0452  -4
   29    9    0   0.566864   0.562455   1.019918     1.0778  -6
   30    9    0   7.481460  10.111591   1.717063     1.1107  -4
    0   10    0 131.807595 131.092012  12.136029     0.4126   0
    1   10    0  38.594199  35.997120   4.319654     0.4141   0
    2   10    0 740.549826 737.606590  21.726262     0.4184   0
    3   10    0 138.585123 142.075034   8.104952     0.4257   0
    4   10    0 144.234071 139.464943   8.738701     0.4355   0
    5   10    0 1142.62449 1111.46668   28.00336     0.4480   0
    6   10    0 2277.93212 2300.93682   51.80346     0.4627   0
    7   10    0 146.201568 138.757299   8.245340     0.4795   0
    8   10    0   3.754130   5.663947   2.046636     0.4981   0
    9   10    0   4.820091   4.883709   2.342413     0.5185   0
   10   10    0 285.848340 295.128789   4.810015     0.5403   0
   11   10    0  97.049748  94.665327   2.140429     0.5635   0
   12   10    0 349.190977 345.188784   4.830414     0.5878   0
   13   10    0 917.961584 896.331892  14.370050     0.6132   0
   14   10    0   0.429686   1.102412   0.608951     0.6394   0
   15   10    0 605.308406 600.201983   8.819294     0.6664   0
   16   10    0 1140.79218 1131.55907   15.47316     0.6942   0
   17   10    0   0.496910   0.448864   0.643149     0.7225  -2
   18   10    0  31.612684  28.193844   1.274298     0.7514   0
   19   10    0   0.425582   0.422466   0.636949     0.7808  -2
   20   10    0  63.567215  64.315255   2.245420     0.8107   0
   21   10    0 118.353624 115.123690   3.218742     0.8409   0
   22   10    0 105.938040 103.014259   3.247740     0.8715   0
   23   10    0  15.944765  14.975702   1.315695     0.9024   0
   24   10    0  48.260401  49.980901   2.403608     0.9335   0
   25   10    0 143.616399 138.757299   4.711623     0.9649   0
   26   10    0  23.918795  22.846572   1.720662     0.9966   0
   27   10    0   2.793406   2.923866   1.094312     1.0285  -4
   28   10    0  14.793150  14.438845   1.747860     1.0605  -4
   29   10    0   2.593826   3.312135   1.346692     1.0927  -4
    1   11    0 1877.23818 1807.80577   44.21726     0.4552   0
    2   11    0  20.760093  17.304216   3.743700     0.4592   0
    3   11    0  16.814455  17.138229   4.056875     0.4658   0
    4   11    0 2620.67204 2574.34165   57.83897     0.4748   0
    5   11    0 2826.90729 2833.20624   57.48380     0.4862   0
    6   11    0   2.543779   4.284557   1.738661     0.4998   0
    7   11    0 163.849783 156.487581  10.007199     0.5154   0
    8   11    0 545.048892 564.017378   9.499240     0.5328   0
    9   11    0   0.114520   0.756839   0.487161     0.5519   0
   10   11    0 465.106193 466.522677   5.615551     0.5725   0
   11   11    0  64.016103  63.994880   1.599872     0.5944   0
   12   11    0  22.803742  23.038157   0.959923     0.6175   0
   13   11    0 254.283769 248.988481   3.786897     0.6417   0
   14   11    0  35.739135  37.696584   1.350692     0.6668   0
   15   11    0 193.354891 191.530277   3.874890     0.6927   0
   16   11    0  54.738147  52.848672   1.744660     0.7195   0
   17   11    0 328.581471 323.254539   5.753140     0.7469   0
   18   11    0 522.275798 520.710742   8.214543     0.7749   0
   19   11    0  11.165903  12.109431   1.043916     0.8034   0
   20   11    0   1.219439   0.518359   0.791937     0.8324  -2
   21   11    0   9.647287   9.858811   1.130310     0.8619   0
   22   11    0   9.398257   9.485641   1.108711     0.8917   0
   23   11    0   2.990080   3.459323   1.041517     0.9220   0
   24   11    0   5.310281   5.243680   1.099112     0.9525   0
   25   11    0  12.193423  11.088013   1.331893     0.9833   0
   26   11    0  51.805586  51.404788   2.580994     1.0144  -4
   27   11    0   8.433514   6.759459   1.299896     1.0457  -4
   28   11    0   8.669336   8.467423   1.513079     1.0772  -4
   29   11    0   0.904525   0.960323   1.352292     1.1090  -6
    0   12    0 414.713004 390.821634  30.838733     0.4951   0
    1   12    0  15.483110  16.482281   3.897288     0.4963   0
    2   12    0   0.541643   0.000000   1.739861     0.5000  -2
    3   12    0 346.909887 331.577573  18.208543     0.5060   0
    4   12    0 294.465845 280.205183  16.403888     0.5144   0
    5   12    0  70.485536  71.735161   2.879570     0.5249   0
    6   12    0 305.679762 303.780597   5.577154     0.5375   0
    7   12    0 385.579590 382.171926   5.864531     0.5521   0
    8   12    0  57.836578  61.147508   1.563875     0.5684   0
    9   12    0   5.816397   5.855932   0.629150     0.5863   0
   10   12    0 125.741301 123.644508   2.223822     0.6057   0
   11   12    0 243.655416 243.340532   3.743700     0.6264   0
   12   12    0  59.062506  56.696364   1.656467     0.6484   0
   13   12    0   0.392494   0.220882   0.413567     0.6715  -2
   14   12    0  10.632665  10.111591   0.763139     0.6955   0
   15   12    0  52.967014  63.197444   1.907847     0.7204   0
   16   12    0   2.731307   2.559795   0.703944     0.7462   0
   17   12    0   0.002210   0.249980   0.489961     0.7726  -2
   18   12    0  29.116378  30.689145   1.551076     0.7997   0
   19   12    0 157.110143 154.244060   3.477322     0.8274   0
   20   12    0   0.001195   0.656048   0.874730     0.8556  -2
   21   12    0  60.718708  67.892169   2.471802     0.8843   0
   22   12    0   7.324305   6.100412   1.037317     0.9134   0
   23   12    0   6.621738   6.451084   1.117511     0.9429   0
   24   12    0   1.519724   0.980022   1.029518     0.9728  -2
   25   12    0   2.716076   1.368790   1.052916     1.0030  -6
   26   12    0   6.049970   5.711643   1.242701     1.0335  -4
   27   12    0   3.038664   2.464703   1.193105     1.0643  -4
   28   12    0  13.456746  14.211763   1.809455     1.0953  -4
    1   13    0 253.691917 243.028657   4.053076     0.5375   0
    2   13    0   6.410922   6.707563   0.828734     0.5409   0
    3   13    0 296.849876 292.044736   4.443045     0.5465   0
    4   13    0  22.701855  23.812495   0.975922     0.5542   0
    5   13    0 213.860227 213.142948   3.795696     0.5640   0
    6   13    0 681.537476 674.386948   7.790377     0.5758   0
    7   13    0  48.475935  46.508679   1.227502     0.5893   0
    8   13    0 105.529197 104.644528   2.045836     0.6046   0
    9   13    0  30.403876  28.834593   1.073914     0.6215   0
   10   13    0 143.934235 144.228561   2.641989     0.6399   0
   11   13    0  80.537069  80.454464   1.973242     0.6595   0
   12   13    0  19.211890  18.316935   1.027118     0.6804   0
   13   13    0  47.527779  47.606191   1.517879     0.7024   0
   14   13    0 359.559151 360.591252   6.076314     0.7255   0
   15   13    0  45.064174  45.289277   1.749660     0.7494   0
   16   13    0  86.367874  87.228622   2.428206     0.7742   0
   17   13    0  37.915684  37.207023   1.585873     0.7997   0
   18   13    0 131.322784 130.634449   3.200144     0.8259   0
   19   13    0   5.659254   5.381969   0.974322     0.8527   0
   20   13    0   0.251039   0.067595   0.291177     0.8801  -2
   21   13    0   0.024463   0.999920   0.959923     0.9081  -2
   22   13    0  26.068961  25.702844   1.825054     0.9364   0
   23   13    0  22.621409  24.106171   1.865651     0.9652   0
   24   13    0  95.912684  93.115051   3.473722     0.9944   0
   25   13    0   0.202454   0.000000   1.239901     1.0240  -6
   26   13    0   2.328471   2.689385   1.147908     1.0539  -4
   27   13    0   0.067010   0.000000   1.299896     1.0841  -6
    0   14    0  31.969951  29.591233   1.523078     0.5776   0
    1   14    0 227.978269 225.582353   3.604512     0.5787   0
    2   14    0   2.451460   3.203844   0.536957     0.5818   0
    3   14    0 556.851574 545.645947   6.540277     0.5870   0
    4   14    0  82.628658  82.803376   1.819854     0.5942   0
    5   14    0  38.656640  37.085133   1.096112     0.6034   0
    6   14    0 935.403580 932.006338  10.989921     0.6144   0
    7   14    0 135.503451 133.160947   2.538597     0.6271   0
    8   14    0 317.660429 311.144708   4.233261     0.6415   0
    9   14    0   3.482943   4.120570   0.568355     0.6575   0
   10   14    0  29.602641  28.620210   1.176906     0.6748   0
   11   14    0   9.243302   8.999280   0.719942     0.6935   0
   12   14    0 282.019004 278.867690   4.675626     0.7134   0
   13   14    0  90.694187  90.813635   2.477602     0.7344   0
   14   14    0 108.268520 106.493880   2.682985     0.7565   0
   15   14    0  15.768412  14.438845   1.063915     0.7795   0
   16   14    0  36.285073  35.399668   1.665867     0.8033   0
   17   14    0  98.796797  99.392948   2.791377     0.8279   0
   18   14    0   1.608808   1.663967   0.851332     0.8533   0
   19   14    0 103.716869 104.235761   3.266939     0.8793   0
   20   14    0  33.325841  33.290237   1.961643     0.9059   0
   21   14    0  27.445954  28.087753   1.907847     0.9330   0
   22   14    0  10.344868   9.733621   1.310295     0.9607   0
   23   14    0  41.814750  39.686825   2.267819     0.9888   0
   24   14    0   3.258971   1.959843   1.147908     1.0173  -4
   25   14    0   0.479089   0.722442   1.087913     1.0462  -6
   26   14    0  18.793121  17.471002   1.671866     1.0755  -4
   27   14    0   0.132106   0.000000   1.339893     1.1051  -6
    1   15    0 1087.00242 1062.67498   11.08311     0.6199   0
    2   15    0   2.599412   2.788677   0.634549     0.6228   0
    3   15    0   1.234810   3.459323   0.706743     0.6277   0
    4   15    0  43.104649  43.161447   1.313895     0.6344   0
    5   15    0 223.543727 217.840172   3.246940     0.6430   0
    6   15    0 233.170783 253.744600   3.822894     0.6533   0
    7   15    0   0.754387   1.020018   0.706943     0.6653  -2
    8   15    0 399.296467 393.197444   5.155388     0.6789   0
   10   15    0  17.698711  18.574614   1.034317     0.7105   0
   11   15    0 139.433156 136.411487   2.802976     0.7282   0
   12   15    0 115.390114 112.775378   2.760979     0.7472   0
   13   15    0  32.023667  31.919946   1.468882     0.7673   0
   14   15    0 158.383383 159.756819   3.538917     0.7884   0
   15   15    0 158.677167 158.243740   3.773698     0.8105   0
   16   15    0  21.395517  20.519258   1.358891     0.8335   0
   17   15    0  56.509801  57.603492   2.276818     0.8572   0
   18   15    0  79.210499  83.350232   2.738781     0.8817   0
   19   15    0  60.545072  59.748120   2.473402     0.9069   0
   20   15    0  43.903151  43.556515   2.111831     0.9327   0
   21   15    0   2.979539   5.569154   1.179906     0.9591   0
   22   15    0  59.020582  55.796436   2.688985     0.9860   0
   23   15    0   7.226050   8.701804   1.297896     1.0134  -4
   24   15    0  49.281819  47.330613   2.614191     1.0413  -4
   25   15    0   8.093277   8.236241   1.320094     1.0695  -4
   26   15    0  26.476918  25.298876   1.810655     1.0982  -4
    0   16    0 247.731635 244.277357   5.938925     0.6601   0
    1   16    0  18.174766  18.402628   0.943725     0.6611   0
    2   16    0 113.079439 111.715963   2.536597     0.6638   0
    3   16    0  77.682541  77.433805   1.935845     0.6684   0
    4   16    0 117.492758 113.626510   2.558195     0.6747   0
    5   16    0  31.929759  30.689145   1.218703     0.6828   0
    6   16    0 977.318383 967.754678  10.576554     0.6925   0
    7   16    0 523.522484 514.794916   6.806455     0.7039   0
    8   16    0  63.393048  64.154967   1.922246     0.7167   0
    9   16    0   4.621515   4.494040   0.890329     0.7310   0
   10   16    0  34.063587  33.986181   1.399088     0.7467   0
   11   16    0  26.172157  24.698924   1.192705     0.7636   0
   12   16    0  54.895907  52.703384   1.887449     0.7817   0
   13   16    0  20.468852  19.534837   1.237501     0.8010   0
   14   16    0   0.377609   0.532857   0.759139     0.8212  -2
   15   16    0   8.672600   7.343513   0.975522     0.8424   0
   16   16    0  62.295201  61.931945   2.360811     0.8645   0
   17   16    0  43.372763  43.292936   1.973842     0.8875   0
   18   16    0   0.233060   0.152088   0.467963     0.9112  -2
   19   16    0   7.765516  10.048096   1.267899     0.9356   0
   20   16    0  28.793580  30.911127   1.890249     0.9606   0
   21   16    0  26.000381  24.008079   1.665867     0.9862   0
   22   16    0   4.592938   4.972502   1.204104     1.0124  -4
   23   16    0  13.459515  12.530598   1.415887     1.0391  -4
   24   16    0  28.593566  25.500460   1.817855     1.0663  -4
   25   16    0   0.249879   0.032397   0.212383     1.0939  -6
    1   17    0   0.053416   0.562455   0.734941     0.7023  -2
    2   17    0  34.871832  35.399668   1.427886     0.7049   0
    3   17    0  20.637847  20.883229   1.188105     0.7092   0
    4   17    0  10.760561  11.627170   0.954724     0.7151   0
    5   17    0 241.906391 237.141028   4.003680     0.7228   0
    6   17    0  33.417706  31.469582   1.346292     0.7320   0
    7   17    0  10.996835  14.438845   1.139909     0.7427   0
    8   17    0 135.303021 134.317354   3.013159     0.7549   0
    9   17    0  26.673119  24.998000   1.299896     0.7685   0
   10   17    0  39.098998  39.560935   1.635269     0.7834   0
   11   17    0  11.047015  10.626750   0.977922     0.7995   0
   12   17    0  41.082247  40.192385   1.648268     0.8169   0
   13   17    0   1.509544   2.190225   0.799136     0.8353   0
   14   17    0   1.465640   2.190225   0.858331     0.8547   0
   15   17    0  11.417600  12.672586   1.210303     0.8751   0
   16   17    0   4.228011   4.367751   1.003120     0.8964   0
   18   17    0   0.002723   0.000000   1.179906     0.9415  -2
   19   17    0   4.924869   3.920086   1.029518     0.9651   0
   20   17    0   3.729723   6.199604   1.244900     0.9894   0
   21   17    0  26.618932  24.008079   1.763859     1.0143  -4
   22   17    0   2.626598   2.624190   1.069114     1.0398  -4
   23   17    0   7.973241   7.289417   1.349892     1.0658  -4
   24   17    0  21.437482  18.146148   1.618671     1.0923  -4
    0   18    0 152.778400 162.039937   4.837013     0.7426   0
    1   18    0   3.625391   3.534117   0.751940     0.7435   0
    2   18    0 232.464246 228.898588   4.236061     0.7459   0
    3   18    0  73.515913  73.096652   2.222822     0.7500   0
    4   18    0  30.111518  26.830254   1.346692     0.7556   0
    5   18    0  67.145561  65.281177   2.100632     0.7629   0
    6   18    0 310.253770 307.276317   5.258579     0.7716   0
    7   18    0  13.496711  19.008079   1.743860     0.7818   0
    8   18    0 218.918033 215.778837   4.112871     0.7934   0
   10   18    0 171.056374 167.689085   3.625710     0.8205   0
   11   18    0   0.088899   0.000000   1.079914     0.8360  -2
   12   18    0  59.531952  62.089433   2.206223     0.8525   0
   13   18    0   1.045894   2.073434   0.863931     0.8702   0
   14   18    0  34.854200  33.869690   1.745860     0.8889   0
   15   18    0   0.554198   2.219922   0.923726     0.9085   0
   16   18    0  55.995337  55.200484   2.377410     0.9291   0
   17   18    0  49.745757  47.055835   2.332213     0.9505   0
   19   18    0  20.060275  21.713863   1.677466     0.9955   0
   20   18    0  39.452195  38.685305   2.239021     1.0191  -4
   21   18    0   1.128301   2.755380   1.095512     1.0433  -4
   22   18    0   0.019816   0.396868   0.781138     1.0681  -6
   23   18    0   4.680574   3.959783   1.273498     1.0934  -4
    1   19    0 111.720101 109.821614   2.934165     0.7847   0
    2   19    0  13.268925  14.438845   1.139909     0.7870   0
    3   19    0   5.683672   8.409327   0.985921     0.7909   0
    4   19    0  13.087422  13.762999   1.112911     0.7962   0
    5   19    0 700.869040 707.503399   9.575234     0.8031   0
    6   19    0  82.413492  80.454464   2.511399     0.8114   0
    7   19    0   5.481230   5.197984   0.957523     0.8211   0
    8   19    0  16.997382  16.973042   1.318295     0.8321   0
    9   19    0  49.318240  48.298636   1.945844     0.8445   0
   10   19    0   9.531611   8.525718   0.992721     0.8581   0
   11   19    0  70.752666  67.234621   2.459803     0.8728   0
   12   19    0 111.631821 108.359431   3.330934     0.8887   0
   13   19    0  53.173575  51.261499   2.291017     0.9057   0
   14   19    0   2.489614   2.527898   0.922126     0.9236   0
   15   19    0  49.154937  50.690345   2.278218     0.9426   0
   16   19    0  73.476643  68.552916   2.980562     0.9624   0
   17   19    0 171.013884 166.138809   4.640029     0.9830   0
   18   19    0  30.822368  29.157667   1.943844     1.0045  -4
   19   19    0  10.950967  12.672586   1.495080     1.0266  -4
   20   19    0   2.320668   1.849452   1.414287     1.0495  -6
   21   19    0   6.213081   7.128330   1.388289     1.0730  -4
   22   19    0  22.649646  18.488521   1.719862     1.0972  -4
    0   20    0 646.310462 661.979941  13.378530     0.8252   0
    1   20    0   2.869485   3.422226   0.924926     0.8259   0
    2   20    0  57.951718  57.300316   2.270818     0.8281   0
    3   20    0 117.567302 121.210403   3.302736     0.8318   0
    4   20    0 106.479187 106.081513   3.089753     0.8369   0
    5   20    0   1.147445   1.512779   0.860931     0.8434   0
    6   20    0 113.508902 113.200544   3.191745     0.8513   0
    7   20    0 150.957305 146.156407   3.868491     0.8606   0
    8   20    0 182.947509 182.505499   4.322854     0.8711   0
    9   20    0   8.029741   8.409327   1.043916     0.8829   0
   11   20    0  38.694842  39.059375   1.874850     0.9101   0
   12   20    0  64.423706  63.038557   2.540597     0.9253   0
   13   20    0  82.726386  81.173606   3.063155     0.9416   0
   14   20    0  17.626482  17.891469   1.522678     0.9589   0
   15   20    0  47.595117  44.752520   2.274418     0.9771   0
   16   20    0  11.331734  11.832653   1.444684     0.9963   0
   17   20    0  10.601520  10.111591   1.462683     1.0162  -4
   18   20    0   0.966696   0.705544   1.091913     1.0370  -6
   19   20    0   1.309411   2.279918   1.238101     1.0585  -4
   20   20    0   1.228845   3.132649   1.168107     1.0807  -4
   21   20    0   0.244480   1.081513   1.143908     1.1035  -6
    1   21    0  30.399926  29.265759   1.731062     0.8671   0
    2   21    0  13.270652  13.175846   1.306695     0.8692   0
    4   21    0   3.280157   2.433405   0.904728     0.8776   0
    5   21    0  36.596746  39.435245   1.883849     0.8838   0
    6   21    0  33.830903  35.043596   1.894248     0.8914   0
    7   21    0  25.740051  27.455404   1.781457     0.9002   0
    8   21    0  25.121912  25.906027   1.628670     0.9103   0
    9   21    0  11.324175  10.955224   1.257699     0.9216   0
   10   21    0   3.706336   2.496200   0.979522     0.9340   0
   11   21    0   1.448399   0.000000   1.199904     0.9476  -2
   12   21    0  94.015005  92.152628   3.263739     0.9623   0
   13   21    0  13.922059  12.815375   1.360291     0.9780   0
   14   21    0  26.494857  29.049776   1.832453     0.9946   0
   15   21    0  48.560526  54.312555   2.800376     1.0122  -4
   16   21    0   0.032326   0.000000   1.259899     1.0307  -6
   17   21    0   1.490568   0.000000   1.279898     1.0500  -6
   18   21    0   8.275026   7.343513   1.354892     1.0701  -4
   19   21    0  25.865980  24.898108   2.095632     1.0910  -4
    0   22    0  12.537902  18.402628   2.059035     0.9077   0
    1   22    0  15.244626  15.286877   1.407487     0.9084   0
    2   22    0  23.859708  22.942265   1.628470     0.9104   0
    4   22    0   0.198541   0.532857   0.832133     0.9183  -2
    5   22    0  24.023823  24.599632   1.587073     0.9243   0
    6   22    0  12.777536  11.154708   1.202304     0.9315   0
    7   22    0  29.517625  29.265759   1.839253     0.9400   0
    8   22    0  26.286183  25.702844   1.825054     0.9496   0
    9   22    0   8.621210   8.467423   1.280298     0.9605   0
   10   22    0  78.394416  76.731461   3.328534     0.9724   0
   11   22    0   8.041268  11.970642   1.522278     0.9855   0
   12   22    0   0.029364   0.672346   1.049516     0.9996  -6
   13   22    0  66.530915  61.774658   2.829374     1.0147  -4
   14   22    0  23.009381  23.134249   1.923846     1.0308  -4
   15   22    0   0.034851   0.000000   1.319894     1.0478  -6
   16   22    0  32.545936  30.800036   2.330814     1.0656  -4
   17   22    0   0.538868   0.577554   0.942325     1.0843  -6
   18   22    0   0.249312   1.562375   1.174906     1.1038  -6
    1   23    0 170.104676 167.948164   4.406048     0.9496   0
    2   23    0  61.171207  61.147508   2.658587     0.9515   0
    3   23    0  14.255708  14.287257   1.436285     0.9547   0
    4   23    0 101.742370 100.392368   3.406527     0.9591   0
    5   23    0  47.975051  48.298636   2.362811     0.9648   0
    6   23    0  17.933103  17.806975   1.603472     0.9718   0
    7   23    0  15.913488  13.837293   1.413487     0.9799   0
    8   23    0 140.878977 138.757299   4.240461     0.9891   0
    9   23    0   5.378814   4.494040   1.187105     0.9995  -4
   10   23    0   0.100280   0.000000   1.239901     1.0111  -6
   11   23    0  13.385100  12.672586   1.566275     1.0236  -4
   12   23    0  61.990988  58.824194   3.067755     1.0372  -4
   13   23    0  83.635587  73.096652   3.248740     1.0518  -4
   14   23    0   1.245748   2.527898   1.303696     1.0673  -4
   15   23    0   5.049300   3.422226   1.146908     1.0837  -4
   16   23    0   2.863776   1.715963   1.126510     1.1010  -4
    0   24    0  89.388244  91.769058   4.981201     0.9902   0
    1   24    0  54.028688  55.498060   2.681785     0.9908   0
    2   24    0   5.605497   6.199604   1.195104     0.9927   0
    3   24    0  16.584274  16.973042   1.483081     0.9957   0
    4   24    0  34.034870  34.807215   2.005840     1.0000  -4
    5   24    0   0.065915   0.159987   0.503960     1.0054  -6
    6   24    0 136.247579 141.123110   4.514039     1.0121  -4
    7   24    0  16.768563  19.008079   1.743860     1.0199  -4
    8   24    0  23.542189  23.134249   1.827654     1.0288  -4
    9   24    0   0.000027   1.102412   1.133909     1.0388  -6
   10   24    0  79.320443  78.493320   3.366531     1.0499  -4
   11   24    0   2.904018   3.496620   1.159307     1.0620  -4
   12   24    0  40.505234  40.192385   2.535797     1.0751  -4
   13   24    0  34.643609  33.521418   2.547396     1.0891  -4
   14   24    0  11.069397   9.921706   1.574874     1.1041  -4
    1   25    0  92.036997  89.484441   3.405328     1.0320  -4
    2   25    0  24.153486  26.212303   1.843053     1.0338  -4
    3   25    0   4.356965   3.203844   1.109711     1.0368  -4
    4   25    0   0.805130   0.940825   1.125110     1.0409  -6
    5   25    0 141.706167 137.816574   4.460843     1.0461  -4
    6   25    0   0.097280   0.000000   1.399888     1.0525  -6
    7   25    0  72.428101  66.091613   3.089153     1.0600  -4
    8   25    0   1.209357   0.144388   0.463563     1.0686  -6
    9   25    0   0.030012   0.000000   1.319894     1.0782  -6
   10   25    0  40.328892  39.686825   2.519798     1.0889  -4
   11   25    0  44.480809  45.289277   2.691785     1.1006  -4
    0   26    0  46.056639  45.423966   3.504520     1.0727  -4
    1   26    0   2.142697   2.131429   1.080314     1.0733  -4
    2   26    0  24.567169  23.038157   1.823854     1.0750  -4
    3   26    0   2.549771   3.920086   1.108711     1.0778  -4
    4   26    0  29.268388  30.578454   2.101232     1.0818  -4
    5   26    0   2.644750   2.889769   1.087913     1.0868  -4
    6   26    0  57.258734  51.835853   2.735781     1.0930  -4
    7   26    0   0.678047   0.000000   1.259899     1.1002  -6
    8   26    0  16.499056  15.918826   1.675666     1.1084  -4
  -32    1    1   8.386970   7.075034   1.436285     1.1046  -4
  -31    1    1   5.285565   2.433405   1.435085     1.0698  -4
  -30    1    1   4.424566   4.039777   1.366691     1.0349  -4
  -29    1    1   1.599288   2.433405   1.029518     1.0001  -4
  -28    1    1   2.285465   2.559795   1.087913     0.9653   0
  -27    1    1   5.096723   4.536537   1.107511     0.9305   0
  -26    1    1  14.725057  13.986481   1.346292     0.8957   0
  -25    1    1  23.471028  22.846572   1.529478     0.8609   0
  -24    1    1   0.363677   0.000000   1.099912     0.8261  -2
  -23    1    1  22.226490  22.751080   1.430886     0.7913   0
  -22    1    1  58.564454  60.368070   2.175426     0.7565   0
  -21    1    1 295.718311 300.651547   6.241901     0.7218   0
  -20    1    1 155.602825 152.263419   3.701704     0.6870   0
  -19    1    1   0.001555   0.000000   0.939925     0.6523  -2
  -18    1    1   0.585264   1.020018   0.525158     0.6176   0
  -17    1    1   0.743043   1.188005   0.675746     0.5829   0
  -16    1    1 165.053897 161.023218   4.314255     0.5482   0
  -15    1    1 305.367592 292.044736  16.746860     0.5136   0
  -14    1    1 420.700803 439.286456  19.700824     0.4790   0
  -13    1    1 201.860466 197.386709  12.363011     0.4444   0
  -12    1    1  73.870476  70.890729   6.903848     0.4099   0
  -11    1    1 230.148766 228.596112  10.885529     0.3755   0
  -10    1    1 312.865946 306.925845  10.160787     0.3412   0
   -9    1    1 2094.54770 2112.15262   49.63283     0.3069   0
   -8    1    1 496.246717 483.521418  12.313415     0.2729   0
   -7    1    1   2.519037   2.889769   0.815935     0.2391   0
   -6    1    1 4053.13505 4325.34687   92.07063     0.2057   0
   -5    1    1 507.794391 491.913046  10.645548     0.1729   0
   -4    1    1 2286.02569 2294.22646   45.98032     0.1410   0
   -3    1    1 1835.27635 1873.00856   42.41101     0.1110   0
   -2    1    1 649.468872 637.511498  16.663667     0.0849   0
   -1    1    1 632.725841 819.038876  26.328294     0.0672   0
    0    1    1  10.396552  12.179126   1.046916     0.0652   0
    1    1    1 1315.61179 1383.72930   23.06215     0.0802   0
    2    1    1 4419.24260 4701.46877   94.61903     0.1051   0
    3    1    1 1390.52142 1519.31885   29.62243     0.1345   0
    4    1    1  24.803555  27.876170   2.111831     0.1661   0
    5    1    1 131.762367 120.331273   4.826414     0.1987   0
    6    1    1 597.752452 577.394707  12.975162     0.2321   0
    7    1    1 150.452626 154.492540   5.468762     0.2658   0
    8    1    1 1383.06824 1346.78226   24.22006     0.2998   0
    9    1    1   7.119333   6.149908   1.041517     0.3340   0
   10    1    1  79.608048  78.139349   5.303576     0.3683   0
   11    1    1  39.886200  34.571634   3.645308     0.4027   0
   12    1    1 132.909787 132.009539   8.272138     0.4372   0
   13    1    1 561.319495 558.332233  18.902488     0.4717   0
   14    1    1  24.574577  19.095372   3.408327     0.5063   0
   15    1    1  14.228149  14.975702   0.928726     0.5409   0
   16    1    1 409.926050 414.903707   6.110511     0.5756   0
   17    1    1 297.340403 292.728681   4.790417     0.6103   0
   18    1    1 108.895749 108.359431   2.290017     0.6450   0
   19    1    1   1.259901   1.689865   0.779938     0.6797   0
   20    1    1 142.843680 142.791076   3.106751     0.7145   0
   21    1    1   0.060068   0.144388   0.357171     0.7492  -2
   22    1    1  12.174970  13.248540   1.019118     0.7840   0
   23    1    1  17.143987  16.239601   1.128310     0.8188   0
   24    1    1  53.976716  53.431825   1.900448     0.8536   0
   25    1    1   2.136739   2.371410   0.800736     0.8884   0
   26    1    1   7.814644   7.075034   0.957523     0.9232   0
   27    1    1  33.168308  35.518758   2.026238     0.9580   0
   28    1    1   9.897956   9.921706   1.322894     0.9928   0
   29    1    1   1.430682   2.102332   1.159907     1.0276  -4
   30    1    1   7.691043   7.452304   1.419486     1.0625  -4
   31    1    1   1.304454   1.512779   1.303696     1.0973  -6
  -32    2    1  16.836045  19.712023   2.042237     1.1069  -4
  -31    2    1   0.708981   1.876750   1.178106     1.0722  -4
  -30    2    1  23.946265  22.655788   1.999040     1.0374  -4
  -29    2    1  19.316738  20.974722   1.831853     1.0027  -4
  -28    2    1  13.576494  14.136469   1.503880     0.9679   0
  -27    2    1  13.451580  14.744420   1.459083     0.9332   0
  -26    2    1  30.699095  30.467963   1.876650     0.8985   0
  -25    2    1  83.452708  90.052896   3.036557     0.8638   0
  -24    2    1  52.487461  54.460043   2.361411     0.8292   0
  -23    2    1   5.088203   5.855932   0.967923     0.7945   0
  -22    2    1 364.980137 371.688664   8.482521     0.7599   0
  -21    2    1 145.574868 148.097052   3.407327     0.7253   0
  -20    2    1  63.670232  66.091613   2.113631     0.6907   0
  -19    2    1 422.412255 413.275837   7.724782     0.6562   0
  -18    2    1   0.467324   0.864831   0.632349     0.6217  -2
  -17    2    1   0.598133   1.020018   0.504960     0.5872   0
  -16    2    1 505.778745 506.659566   9.903608     0.5528   0
  -15    2    1 2965.15488 2904.97760   66.83065     0.5185   0
  -14    2    1 471.214794 473.459722  20.887929     0.4843   0
  -13    2    1 1133.56324 1140.99712   31.75066     0.4501   0
  -12    2    1 451.329248 459.636828  17.579394     0.4161   0
  -11    2    1   2.344178   3.203844   1.718263     0.3822   0
  -10    2    1 3680.72527 3668.43142   92.05904     0.3486   0
   -9    2    1 3528.39512 3535.20878   77.29182     0.3152   0
   -8    2    1 503.715068 534.491640  13.408527     0.2821   0
   -7    2    1 618.569090 621.455183  13.461123     0.2496   0
   -6    2    1 1270.78059 1196.37239   22.13583     0.2178   0
   -5    2    1 320.974220 314.327753   7.800576     0.1871   0
   -4    2    1   1.757374   0.792037   0.498360     0.1581   0
   -3    2    1 2764.40723 2689.24446   46.67027     0.1320   0
   -2    2    1 4008.78846 4111.04551   75.65555     0.1109   0
   -1    2    1 6358.53261 6685.79803  161.89165     0.0981   0
    0    2    1 14454.9448 14973.2190   347.5030     0.0968   0
    1    2    1 6835.21028 6946.66676  156.68546     0.1074   0
    3    2    1   2.092617   1.587473   0.604752     0.1523   0
    4    2    1 664.877495 727.862170  15.647148     0.1808   0
    5    2    1 9333.62301 9782.40549  176.04572     0.2112   0
    6    2    1   7.495616  10.111591   1.335493     0.2428   0
    7    2    1 6151.51531 6035.25327  116.52568     0.2752   0
    8    2    1 116.003984 123.200144   5.549556     0.3082   0
    9    2    1  23.168130  22.846572   2.294216     0.3415   0
   10    2    1 1458.66218 1472.13913   26.85685     0.3751   0
   11    2    1 285.839643 285.587153  11.153108     0.4090   0
   12    2    1 161.139894 164.595732   9.236861     0.4430   0
   13    2    1 314.087067 314.682425  13.836093     0.4771   0
   14    2    1 789.854905 756.739560  23.656707     0.5113   0
   15    2    1  23.607217  23.910187   1.075714     0.5456   0
   16    2    1  49.896882  48.437725   1.391889     0.5800   0
   17    2    1 290.173327 289.657227   5.105592     0.6145   0
   18    2    1   8.232739   8.293736   0.748740     0.6489   0
   19    2    1 598.772703 605.603651   9.843213     0.6835   0
   20    2    1  15.363179  15.130890   1.011319     0.7180   0
   21    2    1  86.714984  85.370770   2.217423     0.7526   0
   22    2    1   7.280012   7.343513   0.758739     0.7872   0
   23    2    1 123.356639 124.758919   3.350732     0.8219   0
   24    2    1  25.768855  25.500460   1.413887     0.8566   0
   25    2    1   0.493211   0.435565   0.725942     0.8912  -2
   26    2    1   3.114568   3.027358   0.974322     0.9259   0
   27    2    1  28.188462  25.702844   1.723662     0.9606   0
   28    2    1  35.884320  37.207023   2.195824     0.9954   0
   29    2    1  10.393032   9.609231   1.487881     1.0301  -4
   30    2    1   0.601918   1.166307   1.231102     1.0649  -6
   31    2    1   0.260310   0.476062   0.883129     1.0996  -6
  -32    3    1   9.967852   8.121850   1.595872     1.1107  -4
  -31    3    1  43.691072  44.886409   2.947764     1.0761  -4
  -30    3    1   5.072894   5.381969   1.299096     1.0415  -4
  -29    3    1   4.908642   6.299596   1.254900     1.0069  -4
  -28    3    1  24.476075  24.500540   1.880850     0.9723   0
  -27    3    1 180.792051 180.081993   5.099192     0.9378   0
  -26    3    1  71.089669  72.074334   2.886369     0.9033   0
  -25    3    1  65.132509  64.958403   2.740181     0.8688   0
  -24    3    1  31.552849  30.467963   1.766259     0.8343   0
  -23    3    1  68.525234  69.383349   2.498800     0.7999   0
  -22    3    1  11.248951   9.984801   0.947924     0.7655   0
  -21    3    1 226.671965 224.382449   5.991521     0.7311   0
  -20    3    1  59.716648  58.364931   2.139029     0.6969   0
  -19    3    1   0.067629   0.384369   0.545556     0.6626  -2
  -18    3    1  36.795168  35.043596   1.420686     0.6285   0
  -17    3    1 604.781182 597.754679  11.246100     0.5944   0
  -16    3    1  26.838517  27.455404   1.362291     0.5605   0
  -15    3    1  12.121268  12.601492   1.135909     0.5267   0
  -14    3    1   0.037502   0.000000   1.759859     0.4930  -2
  -13    3    1 472.743611 460.924025  18.033357     0.4595   0
  -12    3    1 306.375248 305.525957  13.633309     0.4262   0
  -11    3    1 1916.23773 1936.72516   37.84557     0.3932   0
  -10    3    1 2197.71497 2196.62117   39.36765     0.3606   0
   -9    3    1 286.913771 281.545876   9.731621     0.3284   0
   -8    3    1 869.203969 857.835472  17.572594     0.2968   0
   -7    3    1  76.791368  71.904648   3.730902     0.2661   0
   -6    3    1 5075.11037 5159.13616   73.26074     0.2365   0
   -5    3    1  47.118596  43.292936   2.631789     0.2086   0
   -4    3    1 17439.0520 17684.9253   319.1505     0.1830   0
   -3    3    1 1489.64312 1491.38509   32.43820     0.1611   0
   -2    3    1 4890.01024 4802.10582   81.76746     0.1443   0
   -1    3    1 9235.07951 9482.10582  140.21598     0.1346   0
    0    3    1 775.090591 891.548275  18.511719     0.1337   0
    1    3    1 3421.39588 3634.59333   71.13651     0.1416   0
    2    3    1 4708.81116 4757.85976   88.28734     0.1571   0
    3    3    1 16850.4388 17393.5806   327.0610     0.1781   0
    4    3    1 3434.72965 3584.13016   59.86521     0.2030   0
    5    3    1 992.775280 928.346631  17.061835     0.2305   0
    6    3    1 2023.50150 1973.86699   31.98704     0.2598   0
    7    3    1 478.577116 469.118070  11.262299     0.2903   0
    8    3    1 1383.67226 1349.71962   28.65491     0.3217   0
    9    3    1  53.407692  50.832833   3.279538     0.3538   0
   10    3    1  62.265508  66.580273   4.242861     0.3863   0
   11    3    1 808.324374 834.565333  21.954644     0.4192   0
   12    3    1 2144.67966 2152.78777   42.68459     0.4525   0
   13    3    1 1279.09033 1243.87339   31.03512     0.4859   0
   14    3    1 176.195169 186.034717  11.456683     0.5196   0
   15    3    1  56.743357  59.131369   1.845452     0.5534   0
   16    3    1   3.294283   3.534117   0.451164     0.5873   0
   17    3    1 101.267798  98.200244   2.180026     0.6213   0
   18    3    1 354.251176 354.540536   6.778258     0.6555   0
   19    3    1  99.199052  96.621170   2.359011     0.6897   0
   20    3    1  19.787409  19.358451   1.055916     0.7239   0
   21    3    1 109.507247 110.451264   3.152748     0.7583   0
   22    3    1  53.137201  54.312555   1.916047     0.7926   0
   23    3    1   0.209280   0.152088   0.389969     0.8271  -2
   24    3    1  55.121136  55.200484   2.228822     0.8615   0
   25    3    1 107.309341 110.031297   3.356531     0.8960   0
   26    3    1  16.505495  14.438845   1.367891     0.9305   0
   27    3    1   1.854935   1.439885   1.031917     0.9651  -2
   28    3    1   4.696090   3.763299   1.163907     0.9996  -4
   29    3    1  23.747719  21.435185   1.851852     1.0342  -4
   30    3    1 104.189564 104.644528   4.296256     1.0688  -4
   31    3    1   2.641151   4.409647   1.511879     1.1035  -4
  -31    4    1   0.441470   0.000000   1.359891     1.0816  -6
  -30    4    1  25.044374  21.807155   1.867851     1.0472  -4
  -29    4    1  10.410481   7.672286   1.329494     1.0128  -4
  -28    4    1  42.871930  45.423966   2.426206     0.9784   0
  -27    4    1   0.763656   0.313575   0.683145     0.9441  -2
  -26    4    1   1.992846   1.849452   1.033517     0.9098   0
  -25    4    1   9.790014   9.609231   1.301896     0.8756   0
  -24    4    1 146.508887 153.004659   4.205464     0.8414   0
  -23    4    1   0.003999   0.115591   0.353572     0.8073  -2
  -22    4    1  10.998013  11.288697   1.075114     0.7732   0
  -21    4    1  70.372204  69.884009   2.340613     0.7392   0
  -20    4    1 132.815818 135.246080   4.419046     0.7054   0
  -19    4    1  55.291847  57.603492   1.821454     0.6716   0
  -18    4    1  11.151488   9.240861   0.729542     0.6379   0
  -17    4    1 543.901701 543.312634  11.654068     0.6044   0
  -16    4    1 188.898408 192.638989   3.886089     0.5710   0
  -15    4    1 1287.72651 1360.02560   22.86377     0.5379   0
  -14    4    1   1.014687   1.254300   1.948644     0.5049  -2
  -13    4    1 208.459542 197.667786  12.090633     0.4723   0
  -12    4    1 226.994247 216.661067  10.891929     0.4400   0
  -11    4    1 2567.69715 2592.63898   46.84265     0.4081   0
  -10    4    1 508.822807 510.719142  15.366771     0.3767   0
   -9    4    1 580.722027 573.077753  15.799136     0.3460   0
   -8    4    1  43.877934  43.688605   3.304736     0.3162   0
   -7    4    1  19.926719  19.800916   2.135829     0.2876   0
   -6    4    1 917.451627 930.175584  18.298536     0.2605   0
   -5    4    1 1608.24380 1674.31245   29.46004     0.2354   0
   -4    4    1 788.388968 776.117509  16.157507     0.2131   0
   -3    4    1 1316.08605 1403.88859   30.72294     0.1946   0
   -2    4    1 7994.79358 8187.78506  195.44276     0.1809   0
   -1    4    1 1169.65667 1135.59915   25.60995     0.1733   0
    1    4    1 850.718971 882.019437  17.224622     0.1788   0
    2    4    1 1457.25723 1499.11847   26.32749     0.1913   0
    3    4    1  98.261195 106.700364   4.338253     0.2089   0
    4    4    1 121.868781 122.978262   4.657427     0.2305   0
    5    4    1 232.139767 243.964882   7.809375     0.2550   0
    6    4    1 235.355786 218.726602   7.098632     0.2818   0
    7    4    1   9.769972  11.627170   1.568475     0.3101   0
    8    4    1 272.213725 278.533817   8.678106     0.3397   0
    9    4    1 593.381909 590.928825  14.098672     0.3702   0
   10    4    1 425.597621 437.611390  12.969362     0.4014   0
   11    4    1  97.803440  88.352932   6.015519     0.4332   0
   12    4    1 106.502464 101.195504   7.443804     0.4654   0
   13    4    1  39.397442  35.162087   4.980802     0.4980   0
   14    4    1  39.591055  38.065855   1.727462     0.5309   0
   15    4    1 139.191986 137.816574   3.052156     0.5640   0
   16    4    1 170.063187 169.246560   3.122150     0.5974   0
   17    4    1  83.755422  83.715803   2.012839     0.6309   0
   18    4    1  91.611678  89.484441   2.270218     0.6645   0
   19    4    1 533.116653 536.342692   8.800096     0.6983   0
   20    4    1   6.545932   5.663947   0.713943     0.7321   0
   21    4    1   0.826190   0.980022   0.712743     0.7661  -2
   22    4    1  19.617500  18.402628   1.286897     0.8001   0
   23    4    1  37.540982  38.809795   1.868850     0.8342   0
   24    4    1   6.411136   6.100412   1.037317     0.8684   0
   25    4    1  18.536589  19.095372   1.485681     0.9026   0
   26    4    1   3.682744   4.708523   1.128310     0.9369   0
   27    4    1  23.790926  24.204464   1.869450     0.9712   0
   28    4    1  14.887768  17.722682   1.683865     1.0056  -4
   29    4    1  10.665550  10.823234   1.447484     1.0400  -4
   30    4    1  28.832843  25.198384   1.907447     1.0744  -4
   31    4    1   2.234013   1.931945   1.111911     1.1089  -4
  -31    5    1   1.260588   1.040317   1.366691     1.0887  -6
  -30    5    1   6.867166   6.349892   1.411087     1.0545  -4
  -29    5    1  12.850693  13.541317   1.619070     1.0203  -4
  -28    5    1   6.086219   4.409647   1.217903     0.9862   0
  -27    5    1   3.251249   2.249820   1.229902     0.9522   0
  -26    5    1  83.435495  83.350232   3.286537     0.9182   0
  -25    5    1   3.350471   4.928006   1.065515     0.8843   0
  -24    5    1   0.409323   1.060815   0.947524     0.8505  -2
  -23    5    1   6.616015   5.289577   0.919926     0.8167   0
  -22    5    1   5.487874   4.708523   0.911327     0.7831   0
  -21    5    1  99.905312 102.406207   2.833373     0.7495   0
  -20    5    1 349.725496 356.803555   6.422086     0.7161   0
  -19    5    1   7.654699   7.343513   0.758739     0.6829   0
  -18    5    1   0.006693   0.129590   0.367171     0.6498  -2
  -17    5    1 367.115667 355.294076   7.916367     0.6169   0
  -16    5    1   2.392818   2.788677   0.500960     0.5843   0
  -15    5    1 151.175300 149.560935   3.913287     0.5519   0
  -14    5    1   3.256213   5.017199   1.299096     0.5199   0
  -13    5    1   0.892276   1.102412   2.036837     0.4882  -2
  -12    5    1 1621.87279 1620.73794   37.84137     0.4570   0
  -11    5    1 1511.67357 1524.78052   34.36125     0.4264   0
  -10    5    1 1433.88124 1443.12465   31.90905     0.3965   0
   -9    5    1  85.176497  76.906747   5.086193     0.3675   0
   -8    5    1 1234.55858 1187.39661   23.43093     0.3396   0
   -7    5    1  18.382297  18.316935   2.225422     0.3131   0
   -6    5    1  22.730895  22.560695   2.279818     0.2884   0
   -5    5    1 3701.16211 3679.34125   61.86825     0.2660   0
   -4    5    1 1221.70192 1231.20960   23.15755     0.2465   0
   -3    5    1 394.795032 389.241760   9.864211     0.2306   0
   -2    5    1 1134.26828 1172.96866   27.39781     0.2192   0
   -1    5    1 5325.98282 5419.47083  119.25486     0.2130   0
    0    5    1 813.899618 842.093031  18.571314     0.2124   0
    1    5    1 108.648347 113.839793   4.907807     0.2175   0
    2    5    1 464.014317 460.494760  12.016639     0.2278   0
    3    5    1 1309.36924 1368.89049   26.63787     0.2428   0
    4    5    1   3.169007   2.433405   0.904728     0.2616   0
    5    5    1 474.642194 486.604671  13.676106     0.2835   0
    6    5    1  33.776086  33.521418   2.663187     0.3077   0
    7    5    1 2508.76879 2563.19184   40.50076     0.3339   0
    8    5    1  94.208707  96.032317   5.095592     0.3616   0
    9    5    1 388.988201 388.058955  11.031117     0.3904   0
   10    5    1   0.170933   1.254300   0.985521     0.4201  -2
   11    5    1 212.132051 194.866010   9.771218     0.4506   0
   12    5    1 110.849337 106.700364   7.850172     0.4816   0
   13    5    1  68.679340  65.119690   6.778258     0.5132   0
   14    5    1 118.950158 117.279517   2.815575     0.5452   0
   15    5    1  12.394409  11.221602   0.669946     0.5775   0
   16    5    1  47.568046  48.996080   1.399888     0.6100   0
   17    5    1  44.548601  44.086073   1.593473     0.6429   0
   18    5    1  14.290456  14.061375   0.899928     0.6759   0
   19    5    1   1.561506   1.081513   0.561555     0.7091   0
   20    5    1  70.886954  72.584593   2.385409     0.7425   0
   21    5    1  53.889893  52.994160   1.892649     0.7760   0
   22    5    1   7.024239   7.727782   0.945124     0.8096   0
   23    5    1   2.270075   2.016239   0.880330     0.8434   0
   24    5    1   2.239901   1.512779   0.910127     0.8772   0
   25    5    1   1.186945   0.000000   1.139909     0.9111  -2
   26    5    1  26.061701  24.898108   1.696464     0.9450   0
   27    5    1  10.576738   9.609231   1.363891     0.9791   0
   28    5    1  46.952431  48.298636   2.640789     1.0132  -4
   29    5    1   1.690828   1.795456   1.098712     1.0473  -4
   30    5    1   0.089308   1.368790   1.310295     1.0815  -6
  -31    6    1  17.908079  17.554696   1.927246     1.0973  -4
  -30    6    1  10.727377  10.048096   1.458083     1.0633  -4
  -29    6    1  13.178960  11.763959   1.509079     1.0295  -4
  -28    6    1  33.618187  31.919946   2.259819     0.9957   0
  -27    6    1   0.918312   0.336373   0.730742     0.9620  -2
  -26    6    1  79.793367  78.493320   3.189345     0.9283   0
  -25    6    1 100.142819 103.014259   3.653708     0.8948   0
  -24    6    1   2.479280   2.279918   0.875730     0.8614   0
  -23    6    1  15.555901  16.808655   1.311895     0.8281   0
  -22    6    1 327.614887 330.122490   6.540677     0.7949   0
  -21    6    1   0.465649   0.828034   0.764339     0.7619  -2
  -20    6    1  17.150267  16.563575   1.383689     0.7291   0
  -19    6    1   3.483783   3.275838   0.868731     0.6965   0
  -18    6    1  76.748621  77.786177   2.116631     0.6641   0
  -17    6    1  59.219257  57.300316   2.119430     0.6319   0
  -16    6    1  32.364498  31.133909   1.339093     0.6001   0
  -15    6    1   3.932441   4.120570   0.568355     0.5686   0
  -14    6    1  13.643055  13.031057   0.866331     0.5376   0
  -13    6    1 183.865905 188.772498  12.914567     0.5070   0
  -12    6    1  71.812630  72.414307   7.147828     0.4771   0
  -11    6    1 146.864185 147.367810   8.740101     0.4478   0
  -10    6    1  86.200428  85.926026   6.303096     0.4195   0
   -9    6    1 865.886635 858.421325  21.094312     0.3922   0
   -8    6    1 1585.18716 1563.28653   29.25726     0.3661   0
   -7    6    1 219.846839 216.072714   8.231341     0.3417   0
   -6    6    1 476.170351 457.495500  12.832973     0.3192   0
   -5    6    1 621.678497 603.636608  14.740821     0.2991   0
   -4    6    1 100.110947 102.203924   5.256779     0.2819   0
   -3    6    1 199.594983 201.056315   7.089433     0.2682   0
   -2    6    1 1817.54976 1813.76300   52.80738     0.2584   0
   -1    6    1  80.112519  77.082233   3.511719     0.2532   0
    0    6    1 3524.12745 3612.92306   79.33885     0.2527   0
    1    6    1 520.956325 503.962182  13.019958     0.2569   0
    2    6    1 162.035365 160.516058   6.841253     0.2658   0
    3    6    1 3611.67215 3610.51925   70.90053     0.2787   0
    4    6    1 1178.01653 1172.96866   23.97308     0.2952   0
    5    6    1 442.357457 455.786036  11.955044     0.3148   0
    6    6    1 872.608459 882.613490  19.012879     0.3368   0
    7    6    1  84.689929  80.275178   4.479642     0.3609   0
    8    6    1 136.126330 134.317354   6.721662     0.3866   0
    9    6    1  46.581698  46.918746   4.383649     0.4136   0
   10    6    1 340.896430 348.541016  12.694584     0.4418   0
   11    6    1   1.862659   1.276798   1.559275     0.4709  -2
   12    6    1  83.239435  83.350232   7.303416     0.5007   0
   13    6    1  78.326027  81.534377   2.528198     0.5311   0
   14    6    1  88.509450  91.195204   2.100832     0.5621   0
   15    6    1 192.892656 195.424766   3.075354     0.5935   0
   16    6    1  18.812865  19.182865   0.963523     0.6252   0
   17    6    1  32.605168  32.715783   1.258299     0.6573   0
   18    6    1   1.170444   1.638269   0.614351     0.6896   0
   19    6    1 160.201967 160.516058   3.293936     0.7222   0
   20    6    1  20.683608  20.428766   1.175106     0.7550   0
   21    6    1  34.578472  31.694364   1.463683     0.7880   0
   22    6    1  40.935959  40.828834   1.789057     0.8211   0
   23    6    1  25.072414  23.423726   1.451884     0.8544   0
   24    6    1  78.482205  80.454464   3.049556     0.8878   0
   25    6    1  38.579496  40.065695   2.152028     0.9213   0
   26    6    1  38.698133  42.899068   2.226822     0.9549   0
   27    6    1  47.847858  46.645168   2.322014     0.9886   0
   28    6    1   1.932848   0.291577   0.669546     1.0224  -6
   29    6    1   0.777621   0.089993   0.365971     1.0562  -6
   30    6    1   4.659288   5.569154   1.227102     1.0901  -4
  -31    7    1   0.780708   0.864831   1.264699     1.1073  -6
  -30    7    1   5.290403   2.722282   1.220902     1.0737  -4
  -29    7    1  15.160421  14.211763   1.658667     1.0402  -4
  -28    7    1   1.403948   3.168147   1.245900     1.0067  -4
  -27    7    1  35.864363  35.877230   2.276018     0.9734   0
  -26    7    1 236.594649 249.620030   6.319494     0.9402   0
  -25    7    1   5.804435   5.522058   1.174906     0.9071   0
  -24    7    1  24.888897  24.008079   1.567875     0.8741   0
  -23    7    1  32.165410  31.581873   1.685865     0.8414   0
  -22    7    1 142.191517 142.552196   3.581713     0.8087   0
  -21    7    1  94.261420  96.424686   2.945764     0.7763   0
  -20    7    1 189.912136 189.597732   3.855292     0.7441   0
  -19    7    1 139.177677 141.123110   3.563715     0.7122   0
  -18    7    1   7.667682   6.553076   0.767939     0.6805   0
  -17    7    1 507.039006 503.513318   9.424046     0.6492   0
  -16    7    1  76.561599  79.917206   2.324214     0.6183   0
  -15    7    1 642.450316 643.078153  11.157507     0.5878   0
  -14    7    1 1245.09710 1272.24712   19.97360     0.5578   0
  -13    7    1 393.316777 405.990020   8.059355     0.5284   0
  -12    7    1   1.036349   0.756839   1.531078     0.4997  -2
  -11    7    1 742.905777 719.791316  25.218183     0.4719   0
  -10    7    1 189.385097 186.853951  10.935125     0.4451   0
   -9    7    1 202.674328 183.858891   8.677706     0.4194   0
   -8    7    1 164.952986 164.852412   8.216943     0.3952   0
   -7    7    1 114.698354 117.063035   6.707863     0.3727   0
   -6    7    1 341.106470 338.900987  11.781457     0.3522   0
   -5    7    1 1715.22239 1648.22814   32.47740     0.3341   0
   -4    7    1 910.012383 871.951143  19.488241     0.3187   0
   -3    7    1 467.916475 460.924025  12.880970     0.3067   0
   -2    7    1 754.353845 727.322713  18.877490     0.2982   0
   -1    7    1   0.316213   0.846332   0.717543     0.2936  -2
    0    7    1  82.420611  87.041937   4.291457     0.2932   0
    1    7    1 691.845170 679.069273  22.409807     0.2969   0
    2    7    1 848.440800 880.831932  20.774338     0.3046   0
    3    7    1  80.820642  86.855451   5.405168     0.3159   0
    4    7    1 103.338750 104.235761   5.921326     0.3306   0
    5    7    1 1330.06524 1320.48996   34.88361     0.3481   0
    6    7    1   7.284020   6.655868   1.960643     0.3682   0
    7    7    1  67.136774  70.722442   5.550156     0.3903   0
    8    7    1 723.630438 743.593411  20.723542     0.4142   0
    9    7    1 495.180724 498.589012  16.969442     0.4396   0
   10    7    1 327.589219 313.264938  13.450924     0.4662   0
   11    7    1 419.848490 420.626449  16.406687     0.4938   0
   12    7    1 917.133455 933.227840  19.550436     0.5223   0
   13    7    1  24.176173  24.998000   1.099912     0.5516   0
   14    7    1 1094.60476 1117.47550   14.70802     0.5814   0
   15    7    1 254.241433 254.063275   4.462843     0.6118   0
   16    7    1   2.178826   2.190225   0.562355     0.6427   0
   17    7    1 272.586247 273.549716   5.292377     0.6739   0
   18    7    1  62.641196  62.563095   1.898248     0.7055   0
   19    7    1   0.882971   1.166307   0.647948     0.7374   0
   20    7    1  66.342853  66.743560   2.124030     0.7695   0
   21    7    1 101.732368 101.396788   2.819374     0.8019   0
   22    7    1   0.443992   0.000000   1.039917     0.8345  -2
   23    7    1  11.050723  10.048096   1.077714     0.8672   0
   24    7    1 246.034002 250.885529   5.701944     0.9002   0
   25    7    1   1.423215   0.435565   0.805136     0.9332  -2
   26    7    1  53.517041  53.139849   2.478402     0.9664   0
   27    7    1   0.209263   0.532857   0.875930     0.9997  -6
   28    7    1  23.881190  24.302956   1.774658     1.0331  -4
   29    7    1  14.447704  12.389409   1.548676     1.0666  -4
   30    7    1   1.805266   0.384369   0.793537     1.1002  -6
  -30    8    1   4.845077   4.409647   1.343892     1.0855  -4
  -29    8    1   0.053581   1.276798   1.242901     1.0524  -6
  -28    8    1  38.734747  38.934485   2.495800     1.0193  -4
  -27    8    1   7.882424   8.999280   1.439885     0.9864   0
  -26    8    1  23.260831  20.158487   1.706064     0.9537   0
  -25    8    1  69.793428  63.994880   2.879770     0.9211   0
  -24    8    1 112.232811 113.839793   3.627510     0.8886   0
  -23    8    1   0.233047   0.202484   0.503960     0.8564  -2
  -22    8    1  80.585648  84.633229   2.943764     0.8244   0
  -21    8    1  44.953459  40.956723   1.791857     0.7926   0
  -20    8    1  20.202426  20.519258   1.268299     0.7611   0
  -19    8    1   9.747985   7.895468   1.011519     0.7299   0
  -18    8    1  14.821569  15.365171   1.019118     0.6990   0
  -17    8    1  57.378797  57.755379   2.127830     0.6686   0
  -16    8    1 332.744307 325.776437   6.497480     0.6386   0
  -15    8    1 1202.14356 1184.64163   24.09207     0.6091   0
  -14    8    1 240.955653 241.472282   4.661627     0.5802   0
  -13    8    1 236.505390 239.611231   4.024478     0.5520   0
  -12    8    1  10.948149  11.695464   1.504680     0.5247   0
  -11    8    1 592.516209 600.201983  24.498040     0.4982   0
  -10    8    1 139.809185 134.781317  10.215983     0.4729   0
   -9    8    1 1791.95913 1833.40572   39.39125     0.4488   0
   -8    8    1 163.071389 145.914727   8.455324     0.4263   0
   -7    8    1  60.271747  57.907467   5.174386     0.4055   0
   -6    8    1 1827.95944 1832.54949   38.52592     0.3867   0
   -5    8    1 2249.41048 2199.43404   48.77210     0.3703   0
   -4    8    1  18.246853  21.158307   2.575794     0.3566   0
   -3    8    1 1652.49108 1545.93872   34.59883     0.3458   0
   -2    8    1 922.689628 911.967041  21.138309     0.3383   0
   -1    8    1  12.044723  10.432065   1.485681     0.3343   0
    0    8    1 3159.08189 3145.83643   76.27630     0.3339   0
    1    8    1 1987.97455 1931.44798   51.85685     0.3372   0
    2    8    1  69.139966  69.550036   5.170386     0.3439   0
    3    8    1  56.802227  60.679246   4.829414     0.3540   0
    4    8    1 2852.12190 2873.80219   69.68742     0.3672   0
    5    8    1 270.877748 278.200144  12.008639     0.3831   0
    6    8    1 3652.20370 3678.12824   75.19998     0.4014   0
    7    8    1 1045.95917 1086.27470   27.02504     0.4218   0
    8    8    1 227.041962 226.183505  11.128710     0.4440   0
    9    8    1 771.219649 803.658206  23.812095     0.4677   0
   10    8    1  66.821769  64.315255   6.255100     0.4928   0
   11    8    1 222.281948 223.783697  12.565395     0.5190   0
   12    8    1  60.216976  62.879870   1.903048     0.5462   0
   13    8    1 2362.12900 2415.52925   38.33393     0.5742   0
   14    8    1  55.009209  55.349172   1.487881     0.6030   0
   15    8    1  19.089746  20.158487   1.077514     0.6323   0
   16    8    1 142.583973 142.313515   3.340133     0.6622   0
   17    8    1 321.476338 322.535797   5.387569     0.6926   0
   18    8    1  26.859886  25.601552   1.315495     0.7234   0
   19    8    1  89.884568  89.106471   2.454204     0.7545   0
   20    8    1  75.766909  74.643628   2.246220     0.7859   0
   21    8    1   1.222816   1.562375   0.724942     0.8177   0
   22    8    1  68.367314  64.958403   2.256619     0.8496   0
   23    8    1  70.845577  67.398708   2.298616     0.8818   0
   24    8    1   3.235280   2.923866   0.957523     0.9142   0
   25    8    1  18.113967  16.239601   1.450684     0.9468   0
   26    8    1  46.648622  47.468302   2.480202     0.9795   0
   27    8    1   2.813968   3.062255   1.049916     1.0124  -4
   28    8    1   9.027135   8.760899   1.243101     1.0454  -4
   29    8    1  23.159759  22.942265   1.915847     1.0785  -4
  -30    9    1   0.979224   0.921526   1.286297     1.0988  -6
  -29    9    1   2.650402   1.322394   1.609871     1.0660  -6
  -28    9    1  27.649981  24.401648   2.173426     1.0334  -4
  -27    9    1  17.879045  16.078814   1.603872     1.0010  -4
  -26    9    1  45.508174  41.599172   2.450804     0.9687   0
  -25    9    1   5.923618   5.062095   1.079914     0.9366   0
  -24    9    1  16.766538  16.159107   1.366691     0.9048   0
  -23    9    1   9.994884   9.733621   1.185505     0.8731   0
  -22    9    1  15.610804  13.688905   1.331893     0.8417   0
  -21    9    1   0.006900   0.000000   1.019918     0.8106  -2
  -20    9    1 132.095153 132.469502   3.452724     0.7799   0
  -18    9    1  37.594541  36.117211   1.682665     0.7194   0
  -17    9    1  30.330592  29.482541   1.303096     0.6899   0
  -16    9    1 697.009463 707.503399  10.107191     0.6608   0
  -15    9    1   0.693230   1.102412   0.650948     0.6324   0
  -14    9    1   0.032546   0.336373   0.556755     0.6046  -2
  -13    9    1  87.972604  86.483081   2.045836     0.5777   0
  -12    9    1  27.273478  27.141929   1.146108     0.5515   0
  -11    9    1 646.399604 656.844351  12.813975     0.5265   0
  -10    9    1 381.427552 368.226641  18.804696     0.5026   0
   -9    9    1   0.084061   0.000000   1.499880     0.4800  -2
   -8    9    1 125.193805 116.414787   8.199744     0.4590   0
   -7    9    1  75.376975  80.454464   6.637269     0.4397   0
   -6    9    1   0.066474   0.902428   1.348892     0.4225  -2
   -5    9    1   4.660760   5.759539   1.535877     0.4075   0
   -4    9    1 1486.22942 1449.20896   32.73758     0.3951   0
   -3    9    1   5.050215   1.463983   1.234101     0.3854  -2
   -2    9    1 118.454292 110.451264   6.305496     0.3787   0
   -1    9    1 107.923511  97.211823   5.521158     0.3751   0
    0    9    1 865.837151 863.703002  21.159107     0.3747   0
    1    9    1 198.121947 199.358451   8.753700     0.3776   0
    2    9    1  27.585283  29.591233   3.590113     0.3837   0
    3    9    1  30.370008  25.098092   3.406527     0.3928   0
    4    9    1 135.388469 146.398288   8.469322     0.4047   0
    5    9    1  72.089309  83.715803   6.587473     0.4191   0
    6    9    1 371.760811 383.345732  14.879610     0.4359   0
    7    9    1 552.864416 545.645947  18.219342     0.4548   0
    8    9    1 194.475958 189.873210  11.023118     0.4754   0
    9    9    1  64.736805  62.405007   6.161507     0.4977   0
   10    9    1   4.103777   2.464703   0.910527     0.5213   0
   11    9    1 1142.71294 1138.97138   16.87365     0.5462   0
   12    9    1  16.091815  16.078814   0.801936     0.5721   0
   13    9    1   0.666442   1.276798   0.632749     0.5989   0
   14    9    1   0.823025   0.809935   0.467963     0.6265   0
   15    9    1  10.479544  10.955224   0.728142     0.6548   0
   16    9    1 199.413268 196.544676   3.925286     0.6837   0
   17    9    1 333.507811 331.941844   5.101192     0.7132   0
   18    9    1 487.247239 484.841612   8.366931     0.7431   0
   19    9    1   0.727344   1.322394   0.620950     0.7734   0
   20    9    1  16.867204  16.401188   1.052916     0.8041   0
   21    9    1   1.239999   0.999920   0.759939     0.8352  -2
   22    9    1   3.769129   2.855872   0.811135     0.8665   0
   23    9    1   0.113607   0.921526   0.863931     0.8981  -2
   24    9    1   8.284395   6.759459   1.091913     0.9299   0
   25    9    1   3.082980   2.755380   1.095512     0.9620   0
   26    9    1  87.206798  85.740741   3.333333     0.9942   0
   27    9    1   0.023978   0.084093   0.371170     1.0266  -6
   28    9    1   1.069973   1.102412   1.238901     1.0592  -6
   29    9    1   0.007285   0.656048   1.052916     1.0919  -6
  -29   10    1   5.545954   6.002020   1.371890     1.0811  -4
  -28   10    1   1.768361   3.132649   1.203504     1.0490  -4
  -27   10    1   0.304301   0.052896   0.289777     1.0170  -6
  -26   10    1   0.286952   0.000000   1.279898     0.9853  -2
  -25   10    1  25.077301  21.713863   1.677466     0.9537   0
  -24   10    1  46.903442  44.485341   2.267619     0.9225   0
  -23   10    1 164.173234 165.109291   4.368651     0.8915   0
  -22   10    1   0.086231   1.040317   0.877130     0.8607  -2
  -21   10    1  29.777429  27.665387   1.472682     0.8303   0
  -20   10    1  14.144690  13.688905   1.183905     0.8003   0
  -19   10    1  57.205526  57.451804   2.122230     0.7707   0
  -18   10    1   6.739888   6.655868   0.825534     0.7416   0
  -17   10    1   0.419486   0.504060   0.752540     0.7129  -2
  -16   10    1  80.148931  77.609891   2.290417     0.6849   0
  -15   10    1   8.993722   8.879690   0.655548     0.6575   0
  -14   10    1 487.627509 484.401347   7.042637     0.6308   0
  -13   10    1   1.334511   2.340713   0.458963     0.6050   0
  -12   10    1  34.528707  33.986181   1.165907     0.5801   0
  -11   10    1  91.963270  88.917786   2.074434     0.5563   0
  -10   10    1  36.433017  37.573894   1.593673     0.5338   0
   -9   10    1   8.226657   6.916347   2.156427     0.5126   0
   -8   10    1   0.957672   1.439885   1.847852     0.4930  -2
   -7   10    1 295.207530 273.219042  13.553516     0.4751   0
   -6   10    1  25.200668  20.700844   3.548716     0.4592   0
   -5   10    1  30.697840  24.500540   3.563715     0.4454   0
   -4   10    1 488.116273 466.522677  17.278618     0.4341   0
   -3   10    1 987.963050 946.101910  26.451484     0.4253   0
   -2   10    1 292.409153 279.870510  12.044636     0.4192   0
   -1   10    1  71.237876  72.755079   5.629350     0.4160   0
    0   10    1 1472.19587 1432.50790   33.30534     0.4157   0
    1   10    1 1180.18472 1125.51246   32.87637     0.4183   0
    2   10    1  12.997715  11.088013   2.197624     0.4238   0
    3   10    1  62.686372  58.212243   5.340573     0.4320   0
    4   10    1 417.259946 429.698523  16.168107     0.4428   0
    5   10    1 679.622837 663.524517  21.636669     0.4561   0
    6   10    1 222.200959 222.887069  11.644468     0.4716   0
    7   10    1 150.234166 137.581893   9.617831     0.4890   0
    8   10    1   0.087871   0.000000   1.639869     0.5083  -2
    9   10    1 1184.24910 1213.72850   16.02512     0.5292   0
   10   10    1  51.512937  51.404788   1.577274     0.5515   0
   11   10    1 254.058991 249.304155   4.105072     0.5750   0
   12   10    1   7.421589   7.561895   0.714943     0.5997   0
   13   10    1 203.907492 199.076174   3.386129     0.6253   0
   14   10    1  71.687952  71.904648   1.865451     0.6518   0
   15   10    1  11.131654  11.288697   0.806335     0.6791   0
   16   10    1   0.015263   0.000000   0.959923     0.7070  -2
   17   10    1   0.003341   0.739541   0.825534     0.7355  -2
   18   10    1 133.769544 132.469502   2.992361     0.7646   0
   19   10    1  31.368584  31.357491   1.455884     0.7941   0
   20   10    1  18.469636  18.747400   1.212303     0.8240   0
   21   10    1  17.016614  16.563575   1.220902     0.8543   0
   22   10    1   8.780311   7.951764   1.015119     0.8850   0
   23   10    1  82.353258  80.633949   2.873370     0.9159   0
   24   10    1   0.525784   0.448864   0.817335     0.9472  -2
   25   10    1   2.807542   3.275838   1.194504     0.9786   0
   26   10    1   5.906064   5.855932   1.693864     1.0103  -4
   27   10    1  16.397201  19.358451   1.759859     1.0422  -4
   28   10    1   4.295449   3.097352   1.196704     1.0743  -4
   29   10    1   0.214978   1.081513   1.164707     1.1066  -6
  -29   11    1  32.659830  29.049776   2.263619     1.0975  -4
  -28   11    1   0.176496   0.000000   1.259899     1.0659  -6
  -27   11    1   5.037995   4.579234   1.283897     1.0344  -4
  -26   11    1   0.166964   0.000000   1.299896     1.0033  -6
  -25   11    1   1.340575   0.756839   1.061315     0.9723  -2
  -24   11    1  13.658573  12.039937   1.318495     0.9416   0
  -23   11    1   4.966871   5.243680   1.190705     0.9113   0
  -22   11    1  14.365454  13.467823   1.247700     0.8813   0
  -21   11    1   6.479016   5.243680   0.915927     0.8516   0
  -20   11    1 344.697812 352.660187   6.760259     0.8224   0
  -19   11    1   0.297689   0.000000   1.059915     0.7936  -2
  -18   11    1  35.153450  33.059855   1.724862     0.7653   0
  -17   11    1 109.954737 112.563095   2.758379     0.7376   0
  -16   11    1 304.577164 300.998420   4.510639     0.7105   0
  -15   11    1  43.278356  41.728262   1.421086     0.6841   0
  -14   11    1  90.211530  85.555655   2.034837     0.6585   0
  -13   11    1 175.865844 171.858351   2.883969     0.6339   0
  -12   11    1  61.162883  59.748120   1.391289     0.6102   0
  -11   11    1  59.286126  56.545876   1.503880     0.5876   0
  -10   11    1   5.408027   5.663947   0.523558     0.5663   0
   -9   11    1 218.546456 216.072714   4.409647     0.5463   0
   -8   11    1  87.887939  90.623150   2.855772     0.5280   0
   -7   11    1   0.261756   0.096092   0.520758     0.5113  -2
   -6   11    1 170.968993 170.549956  10.708343     0.4966   0
   -5   11    1 497.184651 475.201983  20.926326     0.4839   0
   -4   11    1  31.707895  35.638049   5.253180     0.4735   0
   -3   11    1 1730.34531 1611.89355   46.57027     0.4654   0
   -2   11    1 560.658136 545.645947  22.423806     0.4599   0
   -1   11    1 572.599690 562.593392  21.346292     0.4569   0
    0   11    1 913.356531 890.354370  25.660347     0.4566   0
    1   11    1  20.496653  16.563575   3.337133     0.4590   0
    2   11    1 1155.87969 1117.47550   31.42169     0.4640   0
    3   11    1 141.972203 138.757299  10.129990     0.4716   0
    4   11    1 1710.86016 1656.35749   45.58035     0.4815   0
    5   11    1   6.334935   7.561895   2.584793     0.4937   0
    6   11    1   0.591218   0.000000   1.679866     0.5081  -2
    7   11    1   0.000334   1.123510   0.932725     0.5243  -2
    8   11    1  72.727584  72.755079   1.876450     0.5423   0
    9   11    1  16.392698  17.554696   0.837933     0.5620   0
   10   11    1   1.128439   1.512779   0.418167     0.5830   0
   11   11    1 109.384055 107.528298   2.073834     0.6053   0
   12   11    1 152.790461 149.805615   2.692585     0.6288   0
   13   11    1   0.276541   0.980022   0.554356     0.6533   0
   14   11    1 325.747004 318.240140   4.994800     0.6787   0
   15   11    1   5.455946   5.243680   0.778538     0.7049   0
   16   11    1  19.697929  18.316935   1.027118     0.7318   0
   17   11    1  47.038406  44.352052   1.598272     0.7594   0
   18   11    1 434.923702 430.528057   7.469402     0.7876   0
   19   11    1  45.354327  44.886409   1.741861     0.8163   0
   20   11    1  27.403800  26.110011   1.430686     0.8454   0
   21   11    1   5.243472   4.795716   0.875930     0.8750   0
   22   11    1 142.944145 140.411267   4.028678     0.9049   0
   23   11    1  13.537554  12.887069   1.364091     0.9352   0
   24   11    1  66.829848  69.716923   2.838773     0.9658   0
   25   11    1  29.180851  30.578454   1.990641     0.9967   0
   26   11    1   2.352702   3.239741   1.115911     1.0279  -4
   27   11    1   0.893869   1.822354   1.376890     1.0592  -6
   28   11    1   5.521056   5.335673   1.247300     1.0908  -4
  -28   12    1  63.660488  59.593632   3.087753     1.0841  -4
  -27   12    1   2.790904   2.402308   1.177906     1.0532  -4
  -26   12    1  55.605924  54.018178   2.939765     1.0226  -4
  -25   12    1  17.666491  18.231441   1.622470     0.9922   0
  -24   12    1  28.281490  27.141929   1.875450     0.9622   0
  -23   12    1   0.251618   0.792037   1.032317     0.9325  -2
  -22   12    1  14.481849  14.975702   1.393089     0.9032   0
  -21   12    1  32.460399  30.027998   1.753460     0.8743   0
  -20   12    1  31.341245  31.022418   1.670866     0.8458   0
  -19   12    1   5.379282   5.522058   0.939925     0.8179   0
  -18   12    1   6.751862   6.553076   0.921526     0.7905   0
  -17   12    1  12.014575  11.559075   0.951924     0.7637   0
  -16   12    1 375.444823 372.460203   5.789537     0.7375   0
  -15   12    1  13.301661  12.672586   0.996720     0.7122   0
  -14   12    1   9.930007   8.879690   0.774738     0.6876   0
  -13   12    1   0.204805   0.096092   0.260379     0.6640  -2
  -12   12    1   5.494408   5.663947   0.666347     0.6414   0
  -11   12    1  38.228800  37.085133   1.217903     0.6200   0
  -10   12    1  15.096126  14.287257   0.755940     0.5998   0
   -9   12    1 468.265537 466.090812   6.476482     0.5811   0
   -8   12    1  30.496728  31.581873   1.123910     0.5638   0
   -7   12    1 108.859973 107.528298   2.488601     0.5483   0
   -6   12    1 179.081705 170.549956   3.656507     0.5345   0
   -5   12    1  69.225243  68.387429   2.811575     0.5228   0
   -4   12    1   0.608675   0.672346   1.656267     0.5131  -2
   -3   12    1 1106.09252 1052.91826   34.39425     0.5057   0
   -2   12    1 204.286655 199.640928  13.563715     0.5006   0
   -1   12    1  54.440715  55.200484   6.983641     0.4979   0
    0   12    1   0.827118   0.809935   1.601872     0.4977  -2
    1   12    1 180.143722 164.339253  12.818974     0.4999   0
    2   12    1 173.579379 172.120630  11.544676     0.5044   0
    3   12    1  19.378441  21.342693   4.527238     0.5114   0
    4   12    1  39.440223  36.720662   3.393329     0.5206   0
    5   12    1  32.599501  31.581873   1.348692     0.5319   0
    6   12    1 736.380539 743.593411   9.816415     0.5452   0
    7   12    1 163.454327 164.082973   2.817975     0.5604   0
    8   12    1  96.470026  95.054895   1.949844     0.5773   0
    9   12    1   3.195763   3.763299   0.620750     0.5958   0
   10   12    1  28.330972  28.834593   1.073914     0.6157   0
   11   12    1 586.382640 588.015458   7.274418     0.6368   0
   12   12    1 101.251916  97.804276   2.175626     0.6592   0
   13   12    1 668.837756 669.203363   9.312455     0.6826   0
   14   12    1   0.001011   0.348072   0.589953     0.7069  -2
   15   12    1  85.647578  83.167746   2.371010     0.7321   0
   16   12    1 105.326416 106.081513   2.677786     0.7581   0
   17   12    1  69.413925  69.216863   2.163027     0.7848   0
   18   12    1  72.279728  73.954084   2.407807     0.8121   0
   19   12    1  80.442319  78.848092   2.486201     0.8399   0
   20   12    1 140.886127 135.944724   3.497720     0.8683   0
   21   12    1   5.062690   5.197984   0.911927     0.8971   0
   22   12    1  71.753133  71.227902   2.869370     0.9263   0
   23   12    1 104.334962 106.287597   3.505120     0.9559   0
   24   12    1   8.582529   6.100412   1.284297     0.9859   0
   25   12    1  50.965818  51.548276   2.584593     1.0162  -4
   26   12    1  50.611561  49.839613   2.682585     1.0467  -4
   27   12    1   0.741302   0.577554   0.987921     1.0776  -6
   28   12    1   0.010143   0.000000   1.339893     1.1086  -6
  -28   13    1  11.956064  11.695464   1.846652     1.1035  -4
  -27   13    1  30.504209  23.910187   2.053636     1.0732  -4
  -26   13    1  27.493330  30.027998   2.191825     1.0432  -4
  -25   13    1   1.930758   2.044736   1.115311     1.0135  -4
  -24   13    1  10.571261  13.103352   1.447884     0.9841   0
  -23   13    1   8.576320   8.642909   1.234701     0.9551   0
  -22   13    1   8.077519   7.128330   1.121310     0.9265   0
  -21   13    1  30.537398  32.373510   1.820654     0.8983   0
  -20   13    1 199.342955 197.667786   4.498840     0.8706   0
  -19   13    1   0.012627   0.000000   1.179906     0.8435  -2
  -18   13    1 246.907400 252.154227   5.081193     0.8169   0
  -17   13    1  28.541588  30.247580   1.539877     0.7910   0
  -16   13    1  10.470387  10.889129   0.989921     0.7658   0
  -15   13    1 189.238009 187.674986   3.561715     0.7414   0
  -14   13    1 340.460353 336.695564   5.137589     0.7179   0
  -13   13    1  26.249175  25.098092   1.102112     0.6953   0
  -12   13    1 101.505563  99.792116   2.197624     0.6738   0
  -11   13    1 547.530888 539.589732   6.968443     0.6534   0
  -10   13    1 104.790481 101.598272   2.217423     0.6343   0
   -9   13    1 349.418616 336.328693   5.134789     0.6166   0
   -8   13    1 108.055414 106.493880   2.063835     0.6004   0
   -7   13    1 132.741279 135.944724   2.331813     0.5858   0
   -6   13    1 795.427346 787.300615  10.100792     0.5730   0
   -5   13    1 471.653501 471.720662   6.515479     0.5620   0
   -4   13    1  99.752814  96.228402   2.158027     0.5531   0
   -3   13    1 498.722715 496.358691   6.683465     0.5462   0
   -2   13    1  34.281148  33.174946   1.267099     0.5415   0
   -1   13    1   5.533866   5.107191   0.587553     0.5390   0
    0   13    1  84.257792  82.621490   1.999640     0.5387   0
    1   13    1   0.623313   1.102412   0.566955     0.5408   0
    2   13    1 499.239956 503.513318   7.180226     0.5450   0
    3   13    1  61.693994  59.593632   1.698264     0.5514   0
    4   13    1  54.779627  55.200484   1.634469     0.5600   0
    5   13    1 194.959124 190.424766   3.035757     0.5705   0
    6   13    1 509.980257 503.513318   5.833933     0.5829   0
    7   13    1   0.763939   0.592853   0.446564     0.5972  -2
    8   13    1  35.898370  36.720662   1.211903     0.6131   0
    9   13    1 354.068629 345.932325   4.835613     0.6305   0
   10   13    1  48.184834  48.577014   1.393888     0.6493   0
   11   13    1  56.107343  55.200484   1.634469     0.6694   0
   12   13    1   1.093553   1.276798   0.632749     0.6907   0
   13   13    1  11.986131   9.796116   0.813735     0.7131   0
   14   13    1  74.425354  74.643628   2.073434     0.7364   0
   15   13    1 128.837286 127.002740   2.929966     0.7606   0
   16   13    1   3.360628   3.841293   0.744740     0.7857   0
   17   13    1  19.707338  18.488521   1.203904     0.8114   0
   18   13    1 201.756024 199.923606   5.655548     0.8378   0
   19   13    1  44.626814  45.423966   2.021838     0.8649   0
   20   13    1   6.504401   6.299596   0.953724     0.8924   0
   21   13    1  12.220667  11.832653   1.238301     0.9205   0
   22   13    1  12.325414  12.249020   1.329894     0.9490   0
   23   13    1   2.994714   2.889769   1.087913     0.9779   0
   24   13    1  64.561932  60.679246   2.804176     1.0073  -4
   25   13    1   1.036887   1.822354   1.079914     1.0369  -4
   26   13    1   0.271275   0.624050   1.026918     1.0669  -6
   27   13    1   2.902952   2.559795   1.215903     1.0971  -4
  -27   14    1   6.554898   5.152488   1.316495     1.0944  -4
  -26   14    1  24.605838  18.920986   1.739861     1.0650  -4
  -25   14    1   0.469726   1.638269   1.126310     1.0359  -6
  -24   14    1  40.292700  37.696584   2.210223     1.0072  -4
  -23   14    1   9.394298   8.121850   1.196904     0.9788   0
  -22   14    1  48.482003  47.193124   2.335613     0.9509   0
  -21   14    1   3.423795   3.920086   1.069114     0.9235   0
  -20   14    1  68.839809  68.884489   2.655788     0.8966   0
  -19   14    1   3.710468   2.923866   0.957523     0.8703   0
  -18   14    1  21.707089  21.994340   1.500680     0.8446   0
  -17   14    1 110.418242 110.241181   3.149748     0.8196   0
  -16   14    1  13.256776  15.998720   1.199904     0.7953   0
  -15   14    1  79.675002  80.813635   2.337213     0.7718   0
  -14   14    1  40.231163  39.435245   1.632669     0.7492   0
  -13   14    1  98.930045  96.817854   2.361411     0.7276   0
  -12   14    1  90.670725  89.863211   2.275018     0.7071   0
  -11   14    1   1.408242   1.768758   0.531957     0.6877   0
  -10   14    1  33.743373  34.102872   1.284697     0.6696   0
   -9   14    1  96.470181  93.308135   2.125030     0.6528   0
   -8   14    1   5.368379   4.839613   0.571954     0.6375   0
   -7   14    1 124.500361 121.210403   2.422006     0.6238   0
   -6   14    1  62.389978  62.405007   1.579874     0.6118   0
   -5   14    1 322.448512 318.597012   4.283657     0.6015   0
   -4   14    1 271.863404 266.974242   3.921286     0.5931   0
   -3   14    1  49.095337  48.159747   1.387889     0.5867   0
   -2   14    1 307.626618 309.735221   4.223662     0.5824   0
   -1   14    1   0.295604   0.980022   0.494960     0.5800   0
    0   14    1  97.493232  95.836433   1.957843     0.5798   0
    1   14    1  22.738854  24.302956   0.985921     0.5817   0
    2   14    1   0.087851   0.739541   0.550356     0.5856  -2
    3   14    1   0.688885   1.587473   0.529158     0.5916   0
    4   14    1  17.641070  18.061055   0.849932     0.5996   0
    5   14    1  27.685034  26.933945   1.037917     0.6095   0
    6   14    1  34.504303  32.944964   1.147908     0.6211   0
    7   14    1 520.048873 509.815614   7.225022     0.6345   0
    8   14    1 250.085306 245.215982   3.758099     0.6495   0
    9   14    1 290.676181 283.226241   4.038877     0.6659   0
   10   14    1  30.714485  29.700124   1.198904     0.6838   0
   11   14    1  34.026501  34.689325   1.413487     0.7029   0
   12   14    1  40.013301  39.560935   1.509479     0.7232   0
   13   14    1   1.033702   1.040317   0.795536     0.7446  -2
   14   14    1  42.251596  41.084813   1.666467     0.7670   0
   15   14    1 113.727739 117.279517   3.032157     0.7903   0
   16   14    1   0.326908   0.176386   0.428366     0.8144  -2
   17   14    1 215.802661 220.207983   4.451644     0.8393   0
   18   14    1   6.512597   5.428466   0.885329     0.8648   0
   19   14    1   7.040771   6.299596   0.953724     0.8910   0
   20   14    1   2.898920   2.073434   0.892729     0.9178   0
   21   14    1   0.442790   1.715963   1.100312     0.9451   0
   22   14    1   7.446988   7.616991   1.269498     0.9729   0
   23   14    1   5.505821   5.616451   1.184905     1.0012  -4
   24   14    1  15.439326  14.211763   1.583273     1.0298  -4
   25   14    1   7.424359   7.181825   1.286297     1.0588  -4
   26   14    1   1.763672   1.663967   1.160907     1.0882  -6
  -26   15    1   0.496670   0.000000   1.279898     1.0879  -6
  -25   15    1   7.446621   5.569154   1.179906     1.0594  -4
  -24   15    1  20.494210  21.250400   1.843852     1.0314  -4
  -23   15    1  36.012181  32.944964   2.066235     1.0037  -4
  -22   15    1   0.048264   0.656048   1.004320     0.9765  -2
  -21   15    1  33.251426  32.944964   1.951444     0.9499   0
  -20   15    1 116.063379 113.413427   3.620710     0.9237   0
  -19   15    1  63.311009  61.617570   2.511799     0.8982   0
  -18   15    1  15.434144  14.211763   1.281697     0.8733   0
  -17   15    1  87.477647  85.370770   2.956563     0.8491   0
  -16   15    1   9.952000   9.301756   1.097912     0.8257   0
  -15   15    1   0.054950   0.000000   0.999920     0.8032  -2
  -14   15    1   0.003463   0.722442   0.662947     0.7815  -2
  -13   15    1  16.916838  15.839133   1.034717     0.7608   0
  -12   15    1 146.969704 144.228561   2.882169     0.7412   0
  -11   15    1   1.575382   1.123510   0.699544     0.7227   0
  -10   15    1   3.038385   3.168147   0.711943     0.7055   0
   -9   15    1  17.991316  16.563575   0.895328     0.6896   0
   -8   15    1   2.738065   3.132649   0.566355     0.6751   0
   -7   15    1 216.178080 213.727301   3.508519     0.6622   0
   -6   15    1 126.576911 127.453903   2.483601     0.6509   0
   -5   15    1 252.756408 244.277357   3.750900     0.6412   0
   -4   15    1 307.620572 300.998420   4.510639     0.6334   0
   -3   15    1  24.532140  24.698924   1.093313     0.6274   0
   -2   15    1  81.726671  77.433805   1.935845     0.6233   0
   -1   15    1 546.406450 542.380709   6.520678     0.6211   0
    0   15    1  17.036888  17.387509   0.833933     0.6209   0
    1   15    1 272.444894 264.691724   3.904488     0.6227   0
    2   15    1  26.923390  27.770678   1.053916     0.6264   0
    3   15    1  62.695158  63.197444   1.589873     0.6320   0
    4   15    1 357.692413 349.662026   4.861611     0.6394   0
    5   15    1 488.028475 486.604671   5.735141     0.6487   0
    6   15    1  11.516706  10.303276   0.706144     0.6597   0
    7   15    1  55.251188  55.200484   1.634469     0.6723   0
    8   15    1 155.027303 154.492540   2.982961     0.6864   0
    9   15    1 239.941775 236.525478   3.998480     0.7020   0
   10   15    1  89.110423  83.898888   2.198224     0.7190   0
   11   15    1  28.580159  27.770678   1.264699     0.7372   0
   12   15    1   0.160357   0.592853   0.662147     0.7566  -2
   13   15    1   0.627691   1.322394   0.712943     0.7770   0
   14   15    1 318.851083 322.535797   5.387569     0.7985   0
   15   15    1   0.036624   0.122490   0.370970     0.8209  -2
   16   15    1   1.801885   1.345492   1.067115     0.8442  -2
   17   15    1   6.751978   6.400388   0.961323     0.8682   0
   18   15    1   7.768787   8.236241   1.033117     0.8929   0
   19   15    1  66.081576  64.958403   2.578994     0.9183   0
   20   15    1   7.440166   5.289577   0.965923     0.9443   0
   21   15    1 109.423745 107.113931   3.518718     0.9709   0
   22   15    1  23.770526  21.620770   1.766859     0.9980   0
   23   15    1   0.084876   1.612771   1.117511     1.0255  -6
   24   15    1   0.085528   1.299496   1.071514     1.0535  -6
   25   15    1  18.686116  14.821314   1.539877     1.0819  -4
   26   15    1  26.335616  25.399568   2.015839     1.1107  -4
  -25   16    1   0.000000   0.000000   1.219902     1.0841  -6
  -24   16    1   5.142870   4.928006   1.109911     1.0566  -4
  -23   16    1  74.754643  68.222142   2.808175     1.0297  -4
  -22   16    1  97.834406  91.195204   3.246740     1.0032  -4
  -21   16    1 138.437721 134.085673   3.936885     0.9773   0
  -20   16    1  52.721314  49.557635   2.534197     0.9519   0
  -19   16    1   0.250206   0.230382   0.547156     0.9271  -2
  -18   16    1  98.010758  98.597012   3.177346     0.9030   0
  -17   16    1   6.075648   6.149908   1.091113     0.8797   0
  -16   16    1 335.433355 336.328693   6.235101     0.8571   0
  -15   16    1  18.302497  16.320294   1.131110     0.8354   0
  -14   16    1  86.261853  82.439805   2.360611     0.8145   0
  -13   16    1  32.666951  33.059855   1.494880     0.7947   0
  -12   16    1 324.563046 322.535797   5.028398     0.7760   0
  -11   16    1  98.964671  97.409107   2.368611     0.7583   0
  -10   16    1 183.175786 177.941364   3.468123     0.7419   0
   -9   16    1 128.350036 123.644508   2.668587     0.7268   0
   -8   16    1 104.756442  99.193664   2.390209     0.7131   0
   -7   16    1 266.472076 258.867390   4.183065     0.7009   0
   -6   16    1 698.971162 692.686984   8.421726     0.6902   0
   -5   16    1  11.301162  11.088013   0.865731     0.6811   0
   -4   16    1  54.550518  51.548276   1.579474     0.6738   0
   -3   16    1 115.468146 112.139129   2.541397     0.6681   0
   -2   16    1 167.176994 163.571014   3.069354     0.6643   0
   -1   16    1   6.251776   6.100412   0.839733     0.6623   0
    0   16    1  57.022063  55.498060   1.638869     0.6621   0
    1   16    1 159.607041 153.747700   2.975762     0.6637   0
    2   16    1  78.353596  77.962663   1.942445     0.6672   0
    3   16    1 145.732077 143.988481   2.879770     0.6724   0
    4   16    1 118.565310 114.480841   2.567795     0.6795   0
    5   16    1 162.752661 156.737861   3.004560     0.6882   0
    6   16    1 549.524789 539.589732   6.968443     0.6985   0
    7   16    1 392.608209 383.737400   5.484761     0.7104   0
    8   16    1 520.676991 505.759638   7.196224     0.7238   0
    9   16    1  21.837208  21.527878   1.113511     0.7386   0
   10   16    1   6.883717   6.149908   0.793537     0.7548   0
   11   16    1   4.840016   5.107191   0.723142     0.7721   0
   12   16    1 125.294657 122.978262   3.104952     0.7907   0
   13   16    1 151.076016 149.805615   3.426926     0.8103   0
   14   16    1   3.183573   4.451744   0.886129     0.8309   0
   15   16    1  47.989175  48.159747   2.081833     0.8525   0
   16   16    1 277.934511 269.594832   5.253980     0.8749   0
   17   16    1  14.738173  13.031057   1.227302     0.8981   0
   18   16    1   3.475173   3.275838   0.904928     0.9220   0
   19   16    1  45.428161  44.218962   2.127830     0.9466   0
   20   16    1  34.647352  34.571634   1.999040     0.9719   0
   21   16    1 130.263496 124.535637   4.017279     0.9977   0
   22   16    1   4.488986   5.289577   1.241901     1.0241  -4
   23   16    1   0.858640   0.096092   0.390569     1.0509  -6
   24   16    1   6.520138   3.724602   1.157907     1.0783  -4
   25   16    1  31.603683  27.770678   2.107831     1.1060  -4
  -25   17    1   1.272139   1.020018   1.070514     1.1097  -6
  -24   17    1   6.741949   6.199604   1.294696     1.0829  -4
  -23   17    1   9.803749   9.547336   1.297696     1.0566  -4
  -22   17    1   2.416223   1.392289   1.085513     1.0308  -6
  -21   17    1   0.682055   1.144808   1.091313     1.0056  -6
  -20   17    1  75.007752  73.954084   3.095752     0.9809   0
  -19   17    1  26.127425  26.212303   1.843053     0.9569   0
  -18   17    1  17.201898  16.973042   1.400688     0.9336   0
  -17   17    1   0.777382   1.188005   0.959123     0.9110  -2
  -16   17    1   8.219435   7.783477   1.115911     0.8893   0
  -15   17    1  14.351896  13.541317   1.177506     0.8683   0
  -14   17    1 198.039818 192.638989   3.886089     0.8483   0
  -13   17    1  66.978577  64.958403   2.095432     0.8293   0
  -12   17    1  27.934465  28.513319   1.495080     0.8113   0
  -11   17    1  67.405626  66.254300   2.116231     0.7945   0
  -10   17    1 676.335589 669.203363   9.312455     0.7789   0
   -9   17    1   0.254871   0.639949   0.703944     0.7645  -2
   -8   17    1  37.547009  35.162087   1.541677     0.7515   0
   -7   17    1  29.753725  26.933945   1.349292     0.7399   0
   -6   17    1 128.692858 126.777458   2.927366     0.7298   0
   -5   17    1 865.151715 856.079112  11.117911     0.7212   0
   -4   17    1 491.366492 488.370930   7.071434     0.7142   0
   -3   17    1  25.199907  24.500540   1.187905     0.7089   0
   -2   17    1   0.197717   1.102412   0.671946     0.7053   0
   -1   17    1 1349.17544 1329.95450   14.58683     0.7034   0
    0   17    1 164.311016 163.571014   3.325134     0.7032   0
    1   17    1 277.969697 271.239200   4.281857     0.7048   0
    2   17    1 393.275994 383.345732   5.481961     0.7080   0
    3   17    1  51.811526  51.548276   1.723062     0.7130   0
    4   17    1 438.192818 429.284057   6.215503     0.7196   0
    5   17    1  66.949635  65.604752   1.943844     0.7278   0
    6   17    1 105.418216 104.031677   2.447804     0.7376   0
    7   17    1  29.394149  31.022418   1.336693     0.7489   0
    8   17    1 518.287353 511.171205   6.782457     0.7616   0
    9   17    1 148.243933 143.269438   3.111951     0.7757   0
   10   17    1  61.586366  59.748120   2.009639     0.7911   0
   11   17    1 205.427375 199.640928   4.238661     0.8077   0
   12   17    1  47.686685  48.437725   1.948644     0.8254   0
   13   17    1  21.631389  20.883229   1.370890     0.8442   0
   14   17    1  92.420780  91.577574   2.870770     0.8640   0
   15   17    1  17.091358  17.891469   1.353492     0.8848   0
   16   17    1   3.244006   3.724602   0.926326     0.9064   0
   17   17    1   2.316006   2.102332   0.927926     0.9288   0
   18   17    1 142.941833 141.836753   4.049076     0.9520   0
   19   17    1   2.126164   2.073434   1.036717     0.9758   0
   20   17    1  19.114112  19.182865   1.664267     1.0004  -4
   21   17    1   0.425633   0.067595   0.311975     1.0255  -6
   22   17    1  16.734846  15.522358   1.497080     1.0511  -4
   23   17    1  40.969662  37.696584   2.210223     1.0773  -4
   24   17    1  33.350686  31.245600   2.235821     1.1040  -4
  -24   18    1   0.008731   0.000000   1.179906     1.1101  -6
  -23   18    1  21.201519  18.061055   1.614871     1.0844  -4
  -22   18    1  85.141606  82.439805   3.268539     1.0593  -4
  -21   18    1  57.582590  54.903708   2.667387     1.0348  -4
  -20   18    1  12.094770  11.559075   1.359891     1.0109  -4
  -19   18    1  29.089436  29.482541   1.954644     0.9876   0
  -18   18    1 129.562671 131.092012   3.892689     0.9650   0
  -17   18    1  11.884296  11.559075   1.291897     0.9432   0
  -16   18    1 177.111780 172.645788   4.467243     0.9221   0
  -15   18    1  22.178536  24.008079   1.665867     0.9020   0
  -14   18    1   8.312710   6.916347   0.999320     0.8827   0
  -13   18    1   7.571595   6.916347   0.946724     0.8645   0
  -12   18    1 193.658230 191.253599   4.148668     0.8473   0
  -11   18    1  41.900360  41.213103   1.797456     0.8312   0
  -10   18    1  61.297105  58.517818   2.141829     0.8162   0
   -9   18    1 1229.88574 1239.64493   16.19530     0.8025   0
   -8   18    1  94.243226  95.054895   2.729782     0.7901   0
   -7   18    1 496.852920 495.022897   7.119430     0.7791   0
   -6   18    1  20.929468  21.900648   1.310295     0.7695   0
   -5   18    1  16.039775  15.208783   1.091913     0.7614   0
   -4   18    1  27.586903  28.300136   1.383089     0.7548   0
   -3   18    1 272.983632 272.558295   4.952604     0.7498   0
   -2   18    1 477.990905 472.155127   6.953044     0.7463   0
   -1   18    1   1.803496   4.120570   0.893129     0.7445   0
    0   18    1 504.458430 498.589012   7.145028     0.7444   0
    1   18    1   0.031507   0.722442   0.662947     0.7458  -2
    2   18    1  63.043113  59.439345   2.004440     0.7489   0
    3   18    1 101.830835 100.793536   2.610191     0.7536   0
    4   18    1 325.740724 320.742440   5.014399     0.7599   0
    5   18    1  43.076460  41.728262   1.679466     0.7677   0
    6   18    1 252.568087 248.357731   4.412447     0.7770   0
    7   18    1 353.965008 354.540536   6.025118     0.7877   0
    8   18    1 187.553369 183.046256   3.788097     0.7998   0
    9   18    1  46.056027  44.752520   1.739261     0.8132   0
   10   18    1  45.939135  43.556515   1.847852     0.8279   0
   11   18    1 270.226607 267.628189   4.907607     0.8438   0
   12   18    1  74.920379  74.643628   2.591793     0.8608   0
   13   18    1 123.226806 120.550756   3.293736     0.8788   0
   14   18    1  17.932076  16.973042   1.318295     0.8979   0
   15   18    1  90.726385  86.669166   2.792777     0.9178   0
   16   18    1  21.614185  22.088233   1.597872     0.9387   0
   17   18    1   1.972466   1.537477   0.967123     0.9603   0
   18   18    1   0.055010   0.409567   0.742341     0.9828  -2
   19   18    1  26.398569  26.110011   1.941645     1.0059  -4
   20   18    1   7.097647   8.008259   1.301696     1.0297  -4
   21   18    1  33.765565  30.027998   2.082233     1.0541  -4
   22   18    1  19.368026  20.791937   1.732661     1.0791  -4
   23   18    1   0.794789   0.270378   0.634349     1.1046  -6
  -22   19    1   3.440681   2.527898   1.081114     1.0886  -4
  -21   19    1   5.159359   4.161267   1.142309     1.0648  -4
  -20   19    1  13.667311  13.615011   1.549676     1.0415  -4
  -19   19    1  30.896302  28.087753   1.907847     1.0190  -4
  -18   19    1   5.068610   3.647808   1.184105     0.9971   0
  -17   19    1  13.549504  13.248540   1.528678     0.9760   0
  -16   19    1   1.463571   2.102332   1.101912     0.9557   0
  -15   19    1  51.589673  46.781857   2.462203     0.9362   0
  -14   19    1  73.009401  70.218782   2.848972     0.9177   0
  -13   19    1   5.812501   5.381969   0.974322     0.9002   0
  -12   19    1  70.538135  67.398708   2.462803     0.8836   0
  -11   19    1   0.037029   0.089993   0.329974     0.8682  -2
  -10   19    1 141.246379 136.645168   3.506719     0.8539   0
   -9   19    1  20.452911  18.747400   1.298896     0.8408   0
   -8   19    1  28.814992  27.141929   1.562875     0.8290   0
   -7   19    1 275.300995 275.206083   5.308375     0.8185   0
   -6   19    1 104.356958 102.608691   2.836173     0.8094   0
   -5   19    1 685.461846 679.069273   9.902008     0.8017   0
   -4   19    1   1.621633   1.512779   0.836333     0.7954   0
   -3   19    1  10.495966  11.763959   1.097512     0.7907   0
   -2   19    1  52.534671  53.139849   2.041037     0.7874   0
   -1   19    1 226.212718 223.484621   4.484641     0.7857   0
    0   19    1  35.048393  35.043596   1.657467     0.7855   0
    1   19    1  84.929197  84.633229   2.575794     0.7869   0
    2   19    1  40.490833  39.059375   1.749860     0.7898   0
    3   19    1 186.648440 182.235421   4.049676     0.7943   0
    4   19    1 149.662159 149.805615   3.426926     0.8002   0
    5   19    1 331.546356 330.849632   5.456563     0.8077   0
    6   19    1 231.116339 225.582353   4.505640     0.8165   0
    7   19    1 186.012976 180.888029   4.034677     0.8267   0
    8   19    1   6.761815   6.199604   0.995920     0.8383   0
    9   19    1 260.017719 259.833613   5.157987     0.8511   0
   10   19    1 126.493588 123.200144   3.329734     0.8651   0
   11   19    1   8.579788   7.951764   1.015119     0.8803   0
   12   19    1  23.088555  21.807155   1.494280     0.8966   0
   13   19    1  28.468628  27.876170   1.689465     0.9140   0
   14   19    1   9.414970   7.672286   1.052516     0.9323   0
   15   19    1   3.363672   3.880590   0.945524     0.9515   0
   16   19    1   3.487098   3.027358   1.009119     0.9717   0
   17   19    1  34.519151  32.146328   1.927646     0.9926   0
   18   19    1   0.016989   0.000000   1.219902     1.0143  -6
   19   19    1   4.905301   4.928006   1.109911     1.0367  -4
   20   19    1   4.053680   2.496200   1.105912     1.0598  -4
   21   19    1   1.982065   0.000000   1.239901     1.0836  -6
   22   19    1   6.227945   4.883709   1.149108     1.1079  -4
  -21   20    1  13.069128   8.236241   1.320094     1.0955  -4
  -20   20    1   1.576473   1.060815   1.359491     1.0729  -6
  -19   20    1  51.785215  49.980901   2.686385     1.0510  -4
  -18   20    1   0.170563   1.795456   1.152308     1.0299  -4
  -17   20    1   9.952991   9.180166   1.393689     1.0094  -4
  -16   20    1   0.322272   1.562375   1.124910     0.9898  -2
  -15   20    1  13.677321  11.695464   1.367891     0.9711   0
  -14   20    1   1.107433   2.249820   1.109911     0.9532   0
  -13   20    1   8.822979   7.783477   1.115911     0.9363   0
  -12   20    1  29.044835  27.876170   1.689465     0.9204   0
  -11   20    1   0.006389   0.518359   0.791937     0.9056  -2
  -10   20    1  33.619553  33.290237   1.730862     0.8920   0
   -9   20    1  75.609554  72.074334   2.546796     0.8794   0
   -8   20    1 158.086554 158.747300   4.031677     0.8681   0
   -7   20    1  26.373005  28.942085   1.721462     0.8581   0
   -6   20    1  23.933834  24.998000   1.599872     0.8494   0
   -5   20    1 312.397184 306.925845   5.605952     0.8421   0
   -4   20    1  38.417470  38.561015   1.862851     0.8361   0
   -3   20    1  42.763578  40.192385   1.901848     0.8316   0
   -2   20    1   0.000219   0.883529   0.864731     0.8285  -2
   -1   20    1  36.473383  36.357991   1.808855     0.8269   0
    0   20    1   1.349784   1.392289   0.825934     0.8267   0
    1   20    1   1.136253   1.081513   0.831933     0.8280  -2
    2   20    1  33.509709  33.753400   1.742861     0.8308   0
    3   20    1  55.104586  54.018178   2.204824     0.8350   0
    4   20    1  52.655744  53.431825   2.192825     0.8407   0
    5   20    1  68.491068  68.387429   2.480802     0.8478   0
    6   20    1 210.697073 213.727301   4.678026     0.8562   0
    7   20    1 236.096249 233.154247   5.191385     0.8659   0
    8   20    1   7.113456   6.400388   1.011919     0.8770   0
    9   20    1  79.259892  75.858031   2.612791     0.8892   0
   10   20    1   0.794752   0.000000   1.159907     0.9027  -2
   11   20    1  22.121685  21.250400   1.475082     0.9172   0
   12   20    1  26.752284  27.350712   1.778058     0.9329   0
   13   20    1   7.040860   6.451084   1.117511     0.9496   0
   14   20    1  19.025900  17.806975   1.434685     0.9672   0
   15   20    1   6.531778   5.381969   1.067115     0.9858   0
   16   20    1  12.738482  10.175286   1.212103     1.0052  -4
   17   20    1  54.184208  51.261499   2.434205     1.0255  -4
   18   20    1   0.280985   1.166307   1.079914     1.0465  -6
   19   20    1  14.973535  14.136469   1.579074     1.0683  -4
   20   20    1   0.339080   0.000000   1.279898     1.0907  -6
  -20   21    1  22.068668  21.158307   1.931845     1.1050  -4
  -19   21    1  48.185952  41.987041   2.591793     1.0837  -4
  -18   21    1  36.149650  35.638049   2.387809     1.0632  -4
  -17   21    1  12.894428  12.039937   1.526678     1.0434  -4
  -16   21    1   4.230224   5.107191   1.310695     1.0245  -4
  -15   21    1  11.512769  10.496760   1.360691     1.0064  -4
  -14   21    1  26.889460  28.620210   2.032837     0.9891   0
  -13   21    1   0.744292   0.921526   1.113511     0.9729  -2
  -12   21    1   1.936601   2.219922   0.983321     0.9576   0
  -11   21    1  66.277249  65.442864   2.588593     0.9434   0
  -10   21    1  20.852718  19.623330   1.506080     0.9303   0
   -9   21    1  50.309913  49.416947   2.249420     0.9183   0
   -8   21    1   7.837627   7.128330   1.067915     0.9074   0
   -7   21    1  64.752411  66.417187   2.607791     0.8979   0
   -6   21    1  20.604609  20.158487   1.526478     0.8896   0
   -5   21    1  59.477403  55.945924   2.243820     0.8825   0
   -4   21    1  75.968201  73.439025   2.570794     0.8769   0
   -3   21    1  55.999755  55.796436   2.390209     0.8725   0
   -2   21    1 116.436592 118.147448   3.478122     0.8696   0
   -1   21    1  89.701938  92.344712   3.074954     0.8680   0
    0   21    1 155.807427 155.488461   3.990081     0.8679   0
    1   21    1  26.584921  28.193844   1.699064     0.8691   0
    2   21    1 566.588329 571.164306   9.081273     0.8718   0
    3   21    1 102.710467 102.811375   3.244540     0.8758   0
    4   21    1   4.737573   5.289577   1.011919     0.8812   0
    5   21    1   0.240800   0.000000   1.119910     0.8880  -2
    6   21    1 267.175869 263.391828   5.842333     0.8960   0
    7   21    1   4.818532   3.534117   1.015119     0.9053   0
    8   21    1  10.148005   9.609231   1.239901     0.9159   0
    9   21    1  16.105440  17.304216   1.497480     0.9276   0
   10   21    1  53.193303  49.980901   2.403608     0.9405   0
   11   21    1   6.675083   6.759459   1.143908     0.9545   0
   12   21    1   9.178575   9.180166   1.211903     0.9696   0
   13   21    1  10.964654  10.111591   1.208303     0.9856   0
   14   21    1  14.681448  13.394528   1.390689     1.0027  -4
   15   21    1  41.534436  42.899068   2.226822     1.0206  -4
   16   21    1   4.183484   4.039777   1.165707     1.0394  -4
   17   21    1   2.222614   1.931945   1.473282     1.0590  -6
   18   21    1  54.847130  53.724602   2.931765     1.0794  -4
   19   21    1  35.232477  34.102872   2.335813     1.1005  -4
  -18   22    1  12.959966  13.688905   1.627870     1.0971  -4
  -17   22    1   2.231930   1.987941   1.240701     1.0779  -4
  -16   22    1  74.619424  74.643628   3.455724     1.0596  -4
  -15   22    1  73.654839  72.244220   3.229742     1.0421  -4
  -14   22    1  45.033143  41.857551   2.458403     1.0255  -4
  -13   22    1  43.078042  39.686825   2.393808     1.0098  -4
  -12   22    1   2.127779   3.422226   1.183905     0.9951   0
  -11   22    1  11.576254  12.039937   1.318495     0.9814   0
  -10   22    1  10.087812  10.175286   1.212103     0.9688   0
   -9   22    1  21.685642  23.910187   1.760259     0.9573   0
   -8   22    1   3.652307   3.841293   1.058315     0.9469   0
   -7   22    1  33.749262  33.637309   1.971842     0.9377   0
   -6   22    1  23.570700  25.804336   1.727062     0.9298   0
   -5   22    1  11.776093  10.239181   1.215903     0.9231   0
   -4   22    1   5.672806   4.839613   1.055916     0.9176   0
   -3   22    1  95.508124  94.470842   3.110151     0.9135   0
   -2   22    1   9.850316  12.389409   1.337493     0.9107   0
   -1   22    1  15.474627  15.522358   1.339493     0.9092   0
    0   22    1  61.038040  62.089433   2.521398     0.9091   0
    1   22    1  34.117189  35.280777   2.019438     0.9103   0
    2   22    1   8.916214   9.733621   1.247900     0.9128   0
    3   22    1   0.515562   0.547556   0.873130     0.9167  -2
    4   22    1  13.134865  13.394528   1.244300     0.9218   0
    5   22    1   2.398821   1.931945   0.945124     0.9283   0
    6   22    1  58.677383  57.603492   2.732181     0.9360   0
    7   22    1  71.810881  71.059215   3.034557     0.9449   0
    8   22    1   5.537481   5.953124   1.219902     0.9550   0
    9   22    1   1.928120   2.371410   1.170306     0.9663   0
   10   22    1   3.836641   4.665227   1.123110     0.9787   0
   11   22    1  11.192053  11.154708   1.335893     0.9921   0
   12   22    1   6.202075   5.855932   1.161507     1.0066  -4
   13   22    1 132.959719 132.009539   4.136069     1.0221  -4
   14   22    1   1.266062   2.044736   1.058115     1.0385  -4
   15   22    1  11.683407  10.889129   1.319894     1.0558  -4
   16   22    1   3.561248   4.080074   1.211903     1.0740  -4
   17   22    1  15.488509  13.762999   1.558075     1.0930  -4
  -16   23    1   0.047356   0.504060   0.937125     1.0951  -6
  -15   23    1  15.866699  12.672586   1.637469     1.0782  -4
  -14   23    1   3.854224   3.422226   1.294896     1.0622  -4
  -13   23    1   0.648140   0.022498   0.200984     1.0470  -6
  -12   23    1   0.114623   0.000000   1.379890     1.0329  -6
  -11   23    1   2.416012   2.889769   1.087913     1.0197  -4
  -10   23    1  25.417297  23.230542   1.831453     1.0076  -4
   -9   23    1  21.305115  18.747400   1.558675     0.9965   0
   -8   23    1  11.093689   9.671326   1.243900     0.9865   0
   -7   23    1  28.219810  27.770678   1.897048     0.9777   0
   -6   23    1   4.495650   5.243680   1.099112     0.9701   0
   -5   23    1   8.714938   8.008259   1.245100     0.9637   0
   -4   23    1   1.310655   0.902428   0.987921     0.9585  -2
   -3   23    1   3.110330   3.312135   1.055516     0.9545   0
   -2   23    1   5.309701   7.397808   1.196704     0.9518   0
   -1   23    1   4.721015   5.663947   1.142309     0.9504   0
    0   23    1  44.691466  45.693944   2.298216     0.9503   0
    1   23    1   0.582684   1.638269   0.998320     0.9514   0
    2   23    1 113.253838 110.241181   3.569714     0.9539   0
    3   23    1   7.977224   8.879690   1.251500     0.9575   0
    4   23    1   5.708924   5.152488   1.044116     0.9625   0
    5   23    1  29.227656  29.700124   1.961843     0.9686   0
    6   23    1   0.179426   0.230382   0.595152     0.9760  -2
    7   23    1  11.189334  10.239181   1.407887     0.9846   0
    8   23    1   0.451691   0.176386   0.520758     0.9943  -2
    9   23    1   0.006553   0.722442   1.104912     1.0051  -6
   10   23    1   5.257902   4.326054   1.247900     1.0171  -4
   11   23    1   1.643321   2.889769   1.223902     1.0300  -4
   12   23    1  44.588396  44.086073   2.655788     1.0440  -4
   13   23    1   5.797114   5.107191   1.265499     1.0589  -4
   14   23    1  20.202261  18.146148   1.703864     1.0748  -4
   15   23    1  19.058118  21.250400   1.936045     1.0915  -4
   16   23    1   4.694923   4.795716   1.313895     1.1091  -4
  -14   24    1  40.530284  36.357991   2.652988     1.0992  -4
  -13   24    1   9.468521   6.553076   1.433485     1.0846  -4
  -12   24    1   4.061889   4.080074   1.333093     1.0709  -4
  -11   24    1  20.683935  18.834093   1.996240     1.0582  -4
  -10   24    1   6.891152   5.616451   1.184905     1.0465  -4
   -9   24    1  10.657593  10.048096   1.331293     1.0359  -4
   -8   24    1  44.818651  44.485341   2.401008     1.0263  -4
   -7   24    1  31.308791  32.830274   2.062635     1.0178  -4
   -6   24    1  60.397611  57.755379   2.735781     1.0105  -4
   -5   24    1  53.073026  51.261499   2.434205     1.0043  -4
   -4   24    1  29.114998  28.087753   1.801856     0.9993  -4
   -3   24    1  39.461332  36.841953   2.063635     0.9955   0
   -2   24    1   6.622373   6.501980   1.172906     0.9930   0
   -1   24    1  36.495941  34.454144   2.113031     0.9916   0
    0   24    1  28.966958  29.809215   1.965443     0.9915   0
    1   24    1   5.886809   6.400388   1.113111     0.9926   0
    2   24    1   6.865300   6.002020   1.224902     0.9949   0
    3   24    1   0.107510   0.489961   0.825934     0.9984  -6
    4   24    1  23.335523  23.327034   1.835253     1.0032  -4
    5   24    1  38.434364  37.451404   2.203024     1.0091  -4
    6   24    1  20.831989  19.712023   1.775858     1.0162  -4
    7   24    1   0.598508   0.562455   0.944924     1.0244  -6
    8   24    1  70.461173  66.091613   3.089153     1.0338  -4
    9   24    1  62.310470  59.902808   3.095752     1.0442  -4
   10   24    1  10.438661  11.154708   1.469482     1.0557  -4
   11   24    1  41.290500  37.329114   2.443804     1.0681  -4
   12   24    1  61.563391  57.149028   3.023758     1.0816  -4
   13   24    1   3.443021   2.371410   1.170306     1.0960  -4
  -12   25    1   0.029194   1.040317   1.223902     1.1092  -6
  -11   25    1  26.705466  28.620210   2.246820     1.0969  -4
  -10   25    1   1.260880   0.592853   1.016319     1.0856  -6
   -9   25    1  36.794468  33.174946   2.188625     1.0754  -4
   -8   25    1   7.988215   8.008259   1.188505     1.0662  -4
   -7   25    1  33.463648  31.133909   2.008639     1.0580  -4
   -6   25    1  12.079915   9.671326   1.306096     1.0510  -4
   -5   25    1   9.050983   8.351432   1.271498     1.0450  -4
   -4   25    1  17.798727  19.008079   1.569474     1.0402  -4
   -3   25    1  12.656392  12.601492   1.419886     1.0366  -4
   -2   25    1  70.680841  66.580273   2.937365     1.0341  -4
   -1   25    1   7.747777   6.759459   1.195904     1.0328  -4
    0   25    1  13.608788  12.109431   1.461483     1.0327  -4
    1   25    1   2.002528   1.931945   1.028518     1.0337  -4
    2   25    1   3.468772   2.160727   1.087713     1.0360  -4
    3   25    1   2.302776   2.496200   1.105912     1.0394  -4
    4   25    1  13.264614  10.823234   1.315895     1.0439  -4
    5   25    1  26.398917  25.906027   2.035837     1.0496  -4
    6   25    1  32.937174  32.373510   2.275818     1.0564  -4
    7   25    1   9.852237  10.496760   1.425486     1.0643  -4
    8   25    1  18.377147  18.747400   1.731861     1.0733  -4
    9   25    1   1.283506   1.876750   1.123310     1.0834  -4
   10   25    1   0.336801   0.396868   0.768539     1.0944  -6
   11   25    1   0.399014   0.000000   1.219902     1.1065  -6
   -8   26    1  21.075310  23.230542   1.831453     1.1061  -4
   -7   26    1  17.159644  15.130890   1.478082     1.0983  -4
   -6   26    1  31.303400  33.059855   2.184825     1.0915  -4
   -5   26    1 145.529438 142.313515   4.533037     1.0858  -4
   -4   26    1 178.881525 172.645788   4.992801     1.0812  -4
   -3   26    1   0.013225   1.463983   1.064715     1.0777  -6
   -2   26    1   7.484920   5.663947   1.189905     1.0753  -4
   -1   26    1  43.742409  42.116731   2.466003     1.0740  -4
    0   26    1 124.829814 126.102812   4.267059     1.0739  -4
    1   26    1  37.599868  37.329114   2.321614     1.0749  -4
    2   26    1  32.912145  30.027998   2.082233     1.0771  -4
    3   26    1  79.217001  77.433805   3.167747     1.0803  -4
    4   26    1  87.872673  89.484441   3.783697     1.0847  -4
    5   26    1  27.495347  24.698924   2.087233     1.0902  -4
    6   26    1   6.443333   4.451744   1.223702     1.0968  -4
    7   26    1  16.025599  16.159107   1.607871     1.1044  -4
  -32    0    2  11.634677  12.249020   2.379810     1.0933  -4
  -31    0    2  38.338465  36.117211   3.485521     1.0586  -4
  -30    0    2  16.899096  14.898408   2.238621     1.0238  -4
  -29    0    2   4.448689   7.128330   1.868850     0.9891   0
  -28    0    2 105.871635 103.014259   5.683545     0.9544   0
  -27    0    2  22.547700  22.942265   2.490601     0.9197   0
  -26    0    2 125.543098 132.469502   5.524358     0.8850   0
  -25    0    2   4.794311   4.284557   1.821454     0.8503   0
  -24    0    2 141.010939 143.988481   5.759539     0.8157   0
  -23    0    2  10.124067  11.088013   1.598272     0.7810   0
  -22    0    2 298.076730 306.575573   8.053956     0.7464   0
  -21    0    2  86.645976  88.917786   3.394528     0.7118   0
  -20    0    2 352.392029 349.288156   9.344252     0.6773   0
  -19    0    2 346.521021 341.113610   7.387409     0.6428   0
  -18    0    2 1215.08920 1210.24728   32.00424     0.6083   0
  -17    0    2   6.932358   7.021938   1.165907     0.5739   0
  -16    0    2 225.318308 220.207983   8.606511     0.5395   0
  -15    0    2 1289.85700 1282.25352   62.30442     0.5053   0
  -14    0    2 1243.00982 1194.98930   51.85085     0.4711   0
  -13    0    2 200.982834 197.949064  17.445404     0.4370   0
  -12    0    2 1540.32936 1543.58061   51.85865     0.4030   0
  -11    0    2 1501.15098 1531.03441   51.64747     0.3693   0
  -10    0    2 330.962155 337.429905  16.899048     0.3357   0
   -9    0    2 9418.76571 9307.64577  300.99352     0.3025   0
   -8    0    2 5826.16186 5770.97921  185.35197     0.2697   0
   -7    0    2 3714.05881 3743.91658   95.44876     0.2375   0
   -6    0    2 288.658462 277.200324  12.652988     0.2062   0
   -5    0    2 24804.4558 25352.1647  1038.0966     0.1762   0
   -4    0    2 144.909473 148.097052   9.005080     0.1483   0
   -3    0    2 4000.25688 4144.45284  121.02472     0.1241   0
   -2    0    2 11323.2696 12641.7422   395.7571     0.1060   0
   -1    0    2 14285.4653 15738.9525   376.3499     0.0975   0
    0    0    2 5344.74042 5708.85688  116.35309     0.1011   0
    2    0    2 94905.3672     7.0060     9.2267     0.1376  -2
    3    0    2 294.476973 345.932325  11.903048     0.1641   0
    4    0    2 15033.6422 15643.7549   257.6442     0.1934   0
    5    0    2 3077.67295 3280.73594   63.00296     0.2242   0
    6    0    2 1211.74233 1198.44852   29.07847     0.2561   0
    7    0    2 918.082175 933.838891  25.668346     0.2887   0
    8    0    2 1239.71423 1250.93682   31.83045     0.3217   0
    9    0    2  21.443493  23.520618   3.685705     0.3552   0
   10    0    2 196.611753 190.424766  12.694984     0.3888   0
   11    0    2   0.161920   3.275838   2.461403     0.4227  -2
   12    0    2 237.152131 226.785457  16.263499     0.4567   0
   13    0    2 822.296260 822.476601  32.692585     0.4909   0
   14    0    2 764.873192 772.778177  20.570354     0.5251   0
   15    0    2 517.293720 520.254479  12.772578     0.5595   0
   16    0    2 922.958979 945.486860  17.218622     0.5938   0
   17    0    2 270.908843 275.537957   6.639469     0.6283   0
   18    0    2 175.438774 177.408207   4.262059     0.6628   0
   19    0    2 405.027986 408.007359   8.887289     0.6973   0
   20    0    2  84.173999  83.715803   3.110751     0.7319   0
   21    0    2   0.197928   0.000000   1.159907     0.7665  -2
   22    0    2 333.994494 340.006399  10.694344     0.8011   0
   23    0    2   7.998015   6.553076   1.228702     0.8357   0
   24    0    2 191.306976 195.424766   7.269018     0.8704   0
   25    0    2   0.324410   2.722282   1.220902     0.9051   0
   26    0    2  83.212945  83.898888   3.846892     0.9398   0
   27    0    2  36.584910  38.065855   2.591193     0.9745   0
   28    0    2  20.066105  17.138229   2.235421     1.0092  -4
   29    0    2  22.859253  24.008079   3.037757     1.0440  -4
   30    0    2   0.027238   0.000000   1.579874     1.0787  -6
  -32    1    2   9.127673   7.672286   1.384889     1.0941  -4
  -31    1    2   0.286725   2.073434   1.180706     1.0594  -4
  -30    1    2   7.510675   5.759539   1.343892     1.0247  -4
  -29    1    2  21.563043  24.204464   2.066235     0.9900   0
  -28    1    2  80.056099  85.001600   3.318934     0.9553   0
  -27    1    2  22.890396  22.371110   1.797256     0.9206   0
  -26    1    2  20.585482  22.465803   1.706263     0.8859   0
  -25    1    2   5.154433   5.243680   0.961723     0.8513   0
  -24    1    2   1.090338   1.322394   0.873930     0.8167   0
  -23    1    2 192.744486 201.056315   4.537237     0.7821   0
  -22    1    2 149.934395 155.737941   3.743700     0.7476   0
  -21    1    2 129.821730 132.930265   3.228142     0.7130   0
  -20    1    2 234.831854 236.218002   4.610631     0.6785   0
  -19    1    2 203.386787 204.187765   4.286657     0.6441   0
  -18    1    2 110.052579 107.735781   2.906168     0.6097   0
  -17    1    2 378.349220 366.310295   9.186465     0.5754   0
  -16    1    2 307.389916 301.692764  10.421166     0.5411   0
  -15    1    2  15.687907  12.039937   3.469722     0.5069   0
  -14    1    2 960.152933 941.187104  30.677546     0.4729   0
  -13    1    2 1160.58350 1152.51030   32.58939     0.4389   0
  -12    1    2   6.362231   6.916347   2.314215     0.4052   0
  -11    1    2   9.179280   7.616991   2.042237     0.3716   0
  -10    1    2 946.734204 950.412865  27.744780     0.3383   0
   -9    1    2 1522.41383 1555.38917   37.85937     0.3053   0
   -8    1    2 3539.04041 3448.93698   86.91345     0.2728   0
   -7    1    2 9821.97296 9820.02438  241.78466     0.2411   0
   -6    1    2   9.122134   7.951764   1.353492     0.2102   0
   -5    1    2 724.439491 792.359110  19.140469     0.1809   0
   -4    1    2 258.022241 219.022478   7.103432     0.1540   0
   -3    1    2 19663.4889 20846.8043   482.2240     0.1308   0
   -2    1    2 481.156287 461.353491  14.175666     0.1138   0
    0    1    2 1385.21442 1382.24182   22.30622     0.1092   0
    1    1    2 793.477526 818.466621  13.159547     0.1227   0
    2    1    2 24236.2107 25384.0181   331.3799     0.1436   0
    3    1    2 9445.23863 9762.63507  122.51460     0.1692   0
    4    1    2 388.109230 411.245500   9.733621     0.1977   0
    5    1    2 2268.29976 2261.77265   36.14271     0.2280   0
    6    1    2 1492.69001 1413.64691   25.56595     0.2594   0
    7    1    2  16.894909  19.446544   2.381209     0.2916   0
    8    1    2 2064.46110 2034.74932   33.37873     0.3244   0
    9    1    2 1329.64850 1267.25862   23.49412     0.3575   0
   10    1    2 815.639126 811.615169  20.511159     0.3910   0
   11    1    2 1262.90302 1239.64493   28.86989     0.4247   0
   12    1    2  59.169093  59.593632   5.557955     0.4586   0
   13    1    2 561.477960 541.915046  18.156947     0.4926   0
   14    1    2 154.251760 161.023218   4.314255     0.5267   0
   15    1    2 1818.24677 1842.83747   24.89741     0.5610   0
   16    1    2 415.329989 426.388388   5.368571     0.5953   0
   17    1    2 467.158357 463.934484   6.030718     0.6296   0
   18    1    2   0.003734   0.639949   0.527958     0.6641  -2
   19    1    2   0.051619   0.000000   0.899928     0.6985  -2
   20    1    2 120.944766 124.535637   2.678186     0.7330   0
   21    1    2   2.471925   2.160727   0.646748     0.7676   0
   22    1    2  26.746414  28.300136   1.489481     0.8022   0
   23    1    2   0.004524   0.722442   0.747940     0.8368  -2
   24    1    2  80.248102  79.738521   2.500200     0.8714   0
   25    1    2   2.539434   2.755380   0.829934     0.9060   0
   26    1    2   1.796178   2.889769   0.883929     0.9407   0
   27    1    2   1.556866   1.392289   1.014719     0.9754  -2
   28    1    2   7.143561   4.665227   1.123110     1.0101  -4
   29    1    2   1.289866   1.488281   1.317495     1.0448  -6
   30    1    2  29.753808  29.809215   2.402208     1.0795  -4
  -32    2    2   0.942558   0.000000   1.439885     1.0964  -6
  -31    2    2   1.924409   0.960323   1.489481     1.0618  -6
  -30    2    2  20.222065  17.806975   1.772258     1.0271  -4
  -29    2    2   9.607634   8.760899   1.302296     0.9925   0
  -28    2    2  11.615484  10.692045   1.438685     0.9579   0
  -27    2    2  17.411485  18.231441   1.622470     0.9234   0
  -26    2    2  20.351566  20.338473   1.623470     0.8888   0
  -25    2    2   5.233847   3.312135   0.946324     0.8543   0
  -24    2    2   2.915154   2.889769   0.917927     0.8198   0
  -23    2    2 110.689922 113.839793   3.414127     0.7854   0
  -22    2    2  11.390553  10.561655   1.234901     0.7510   0
  -21    2    2  29.303100  28.620210   1.604872     0.7166   0
  -20    2    2   4.891928   4.243261   0.782737     0.6823   0
  -19    2    2 114.473624 111.504679   3.167747     0.6481   0
  -18    2    2  62.948947  61.147508   2.502200     0.6139   0
  -17    2    2   0.020254   0.072894   0.215983     0.5798  -2
  -16    2    2   1.178931   1.512779   0.639549     0.5458   0
  -15    2    2 207.693779 200.206483  13.016959     0.5120   0
  -14    2    2   0.257828   0.000000   1.739861     0.4782  -2
  -13    2    2 192.729636 186.580673  11.473482     0.4447   0
  -12    2    2 1369.69409 1373.33373   33.35133     0.4114   0
  -11    2    2   0.626784   0.999920   1.419886     0.3784  -2
  -10    2    2  22.261548  22.465803   2.464603     0.3457   0
   -9    2    2 166.557206 161.023218   7.359611     0.3136   0
   -8    2    2  87.809428  87.789877   5.059395     0.2821   0
   -7    2    2  50.504808  54.312555   3.832093     0.2514   0
   -6    2    2 6548.06066 6809.00567  191.43109     0.2221   0
   -5    2    2 1182.67998 1179.82811   32.97336     0.1945   0
   -4    2    2 9065.68498 9228.70659  228.62831     0.1697   0
   -3    2    2 883.741037 888.565013  29.807615     0.1490   0
   -2    2    2 726.813095 723.014258  24.736821     0.1343   0
   -1    2    2 198.261481 206.193104   7.753780     0.1277   0
    1    2    2 8581.37903 9445.14047  174.92801     0.1420   0
    2    2    2 1595.49940 1688.25304   31.22590     0.1604   0
    3    2    2 4719.76051 4866.06831  100.44636     0.1837   0
    4    2    2 14942.2636 15932.7383   282.7326     0.2102   0
    5    2    2 4302.45359 4485.96152   77.69058     0.2389   0
    6    2    2  47.530735  47.055835   3.429726     0.2691   0
    7    2    2  45.988866  52.124230   3.898488     0.3002   0
    8    2    2 509.220782 505.309974  13.936485     0.3322   0
    9    2    2 1304.54205 1281.53747   26.48988     0.3646   0
   10    2    2 133.661738 127.679785   6.553476     0.3975   0
   11    2    2  48.176957  51.548276   4.882009     0.4307   0
   12    2    2  35.727837  30.800036   4.217663     0.4641   0
   13    2    2 367.792959 339.637728  15.479962     0.4978   0
   14    2    2  84.139559  84.633229   2.575794     0.5316   0
   15    2    2  53.015726  53.285737   1.459883     0.5655   0
   16    2    2 428.817349 433.437724   6.245500     0.5995   0
   17    2    2 282.259001 283.899788   4.717623     0.6337   0
   18    2    2  14.183776  13.541317   0.883129     0.6679   0
   19    2    2   1.351398   1.188005   0.675746     0.7022   0
   20    2    2  90.447952  86.855451   2.609391     0.7365   0
   21    2    2  23.200756  23.715003   1.266099     0.7709   0
   22    2    2  23.656986  24.302956   1.281697     0.8053   0
   23    2    2  28.492149  28.727302   1.500680     0.8398   0
   24    2    2   9.956314   9.984801   1.011119     0.8743   0
   25    2    2  21.388247  19.712023   1.331893     0.9088   0
   26    2    2  17.339922  17.722682   1.431285     0.9434   0
   27    2    2   2.868628   1.959843   1.007919     0.9780   0
   28    2    2  10.019242   9.609231   1.301896     1.0126  -4
   29    2    2   0.193643   0.809935   1.205904     1.0472  -6
   30    2    2  15.822162  18.146148   1.959443     1.0819  -4
  -32    3    2  24.877958  18.316935   1.968643     1.1003  -4
  -31    3    2   8.257505   4.622130   1.332893     1.0658  -4
  -30    3    2  23.510350  26.007919   2.243820     1.0313  -4
  -29    3    2  16.846002  16.890749   1.726062     0.9968   0
  -28    3    2  11.731627  12.179126   1.395888     0.9624   0
  -27    3    2  21.558398  20.428766   1.807855     0.9280   0
  -26    3    2 119.399437 118.147448   3.912887     0.8936   0
  -25    3    2   1.415673   1.345492   0.974322     0.8593  -2
  -24    3    2  25.214976  23.910187   1.564675     0.8250   0
  -23    3    2   1.600759   1.254300   0.828734     0.7908   0
  -22    3    2  37.884169  36.841953   1.699464     0.7566   0
  -21    3    2  59.597630  63.834993   2.237021     0.7225   0
  -20    3    2 634.343378 644.092872  13.196544     0.6885   0
  -19    3    2   1.489266   1.439885   0.719942     0.6546   0
  -18    3    2  38.244279  37.942565   1.478282     0.6208   0
  -17    3    2 178.426391 173.962183   4.484241     0.5871   0
  -16    3    2  15.041684  16.320294   1.454284     0.5536   0
  -15    3    2   0.001493   1.188005   1.307895     0.5202  -2
  -14    3    2 247.518766 247.098632  13.832493     0.4871   0
  -13    3    2 416.326914 381.781057  16.803056     0.4542   0
  -12    3    2  53.733828  51.118410   5.433565     0.4216   0
  -11    3    2 283.182826 305.875629  13.291337     0.3895   0
  -10    3    2  72.613627  66.254300   4.883609     0.3578   0
   -9    3    2 359.442953 371.688664  11.952644     0.3269   0
   -8    3    2 215.121270 214.605331   8.203344     0.2968   0
   -7    3    2 1777.87134 1826.56147   33.33453     0.2678   0
   -6    3    2  98.321354  93.888589   4.263259     0.2405   0
   -5    3    2 494.050250 497.250219  11.595072     0.2153   0
   -4    3    2 2311.61189 2406.69106   42.18822     0.1932   0
   -3    3    2 1455.58367 1427.96986   27.20662     0.1753   0
   -2    3    2 5850.37697 5963.99577  103.47992     0.1630   0
   -1    3    2 2758.43751 2955.86043   82.63579     0.1576   0
    0    3    2 1290.31616 1353.39583   27.22242     0.1598   0
    1    3    2  73.116073  72.755079   3.923486     0.1693   0
    2    3    2 625.995153 648.669005  13.752700     0.1851   0
    3    3    2 3796.93992 3980.02969   84.53384     0.2056   0
    4    3    2 3538.81915 3573.36253   66.94824     0.2296   0
    5    3    2 2209.15795 2197.55859   57.18902     0.2561   0
    6    3    2  49.835360  53.724602   3.664707     0.2844   0
    7    3    2 235.802983 241.783157   8.396328     0.3141   0
    8    3    2 414.967612 374.392548  11.222102     0.3447   0
    9    3    2  24.930188  24.599632   3.074954     0.3761   0
   10    3    2 127.509381 127.002740   6.310695     0.4081   0
   11    3    2  11.340149   8.008259   2.150628     0.4405   0
   12    3    2 581.210773 582.692984  18.827694     0.4732   0
   13    3    2  61.119461  63.038557   6.510279     0.5062   0
   14    3    2 249.114303 250.885529   4.434845     0.5395   0
   15    3    2  47.946971  47.193124   1.373890     0.5730   0
   16    3    2  97.695282  98.002160   2.177826     0.6066   0
   17    3    2  60.764160  62.089433   1.575874     0.6404   0
   18    3    2 108.622248 106.493880   2.476602     0.6742   0
   19    3    2   6.436689   5.759539   0.719942     0.7082   0
   20    3    2   4.701374   3.168147   0.640749     0.7423   0
   21    3    2   1.635886   1.663967   0.644948     0.7764   0
   22    3    2  96.446050  97.804276   2.768978     0.8106   0
   23    3    2  27.563081  26.623470   1.547876     0.8449   0
   24    3    2   0.860605   1.439885   0.935925     0.8792   0
   25    3    2   4.454140   4.080074   0.929126     0.9135   0
   26    3    2  17.627059  16.645068   1.387089     0.9479   0
   27    3    2  32.980836  29.374050   1.842653     0.9823   0
   28    3    2   0.262157   0.396868   0.793736     1.0168  -6
   29    3    2   1.476077   2.464703   1.412887     1.0513  -4
   30    3    2   6.643599   6.400388   1.416687     1.0858  -4
  -32    4    2   2.356668   1.587473   1.360691     1.1057  -6
  -31    4    2  40.974203  37.942565   2.833373     1.0714  -4
  -30    4    2  43.463040  43.030158   2.886169     1.0370  -4
  -29    4    2  27.782048  30.357671   2.203824     1.0028  -4
  -28    4    2  30.890929  28.300136   1.915047     0.9685   0
  -27    4    2   5.656438   6.400388   1.264899     0.9344   0
  -26    4    2  19.668939  19.270558   1.668067     0.9002   0
  -25    4    2 277.049010 295.128789   6.527878     0.8662   0
  -24    4    2   9.410552   8.467423   1.163907     0.8322   0
  -23    4    2  19.566261  18.574614   1.379090     0.7983   0
  -22    4    2 158.676417 163.826894   3.839693     0.7644   0
  -21    4    2  76.122983  73.439025   2.399408     0.7307   0
  -20    4    2 118.742426 117.930165   3.474922     0.6971   0
  -19    4    2 272.479173 266.321094   7.832973     0.6636   0
  -18    4    2   0.201604   0.756839   0.469762     0.6303   0
  -17    4    2  23.105987  24.106171   1.080114     0.5972   0
  -16    4    2   0.762100   0.883529   0.695544     0.5642  -2
  -15    4    2 1049.98529 1103.48012   17.93736     0.5315   0
  -14    4    2 105.507885  99.392948   9.371050     0.4991   0
  -13    4    2  95.265743  91.195204   7.830374     0.4671   0
  -12    4    2  12.361374  11.021518   2.655788     0.4355   0
  -11    4    2 284.584059 278.533817  12.683385     0.4045   0
  -10    4    2 595.902644 603.145347  16.699464     0.3741   0
   -9    4    2 1179.14476 1201.91275   25.65375     0.3446   0
   -8    4    2  12.783560  13.321434   1.970842     0.3162   0
   -7    4    2 512.144252 516.611570  13.636909     0.2892   0
   -6    4    2 1358.49096 1471.37189   29.15127     0.2641   0
   -5    4    2  30.410474  34.807215   2.477802     0.2414   0
   -4    4    2 1650.38353 1680.86553   27.87777     0.2219   0
   -3    4    2 4297.09524 4279.43404   68.03136     0.2065   0
   -2    4    2 347.808953 326.860251   9.039277     0.1961   0
   -1    4    2 322.123939 337.062634   9.546436     0.1917   0
    0    4    2 887.558409 982.117029  20.055995     0.1935   0
    1    4    2 888.775488 805.927625  18.168147     0.2015   0
    2    4    2  76.652317  84.633229   4.783617     0.2149   0
    3    4    2 1030.65849 1009.25216   20.96652     0.2328   0
    4    4    2 1432.34257 1465.24118   29.09047     0.2542   0
    5    4    2 813.325212 815.037296  15.986721     0.2784   0
    6    4    2 159.461828 171.334393   6.806255     0.3047   0
    7    4    2 206.730775 214.898408   8.208943     0.3325   0
    8    4    2  54.899227  54.312555   3.979482     0.3616   0
    9    4    2 160.849504 159.251660   7.319014     0.3916   0
   10    4    2 709.486037 718.718601  19.301656     0.4224   0
   11    4    2  96.800491  97.606591   6.915447     0.4538   0
   12    4    2 164.242865 154.990101   9.959203     0.4856   0
   13    4    2 193.762256 193.472622  12.517999     0.5179   0
   14    4    2 197.658221 200.489561   3.964483     0.5504   0
   15    4    2  94.317025  87.977362   2.063435     0.5833   0
   16    4    2 255.137925 255.979521   3.839693     0.6163   0
   17    4    2 191.731810 188.772498   3.572114     0.6496   0
   18    4    2  78.907534  79.025778   1.955644     0.6830   0
   19    4    2   0.002058   0.000000   0.899928     0.7166  -2
   20    4    2  10.748474  10.303276   0.898728     0.7503   0
   21    4    2   8.026491   7.235521   0.860731     0.7840   0
   22    4    2  33.919816  33.405727   1.733861     0.8179   0
   23    4    2  61.430929  60.368070   2.330814     0.8519   0
   24    4    2  29.199671  29.049776   1.724662     0.8859   0
   25    4    2   1.376321   1.768758   0.904328     0.9200   0
   26    4    2  54.329287  50.122390   2.265419     0.9542   0
   27    4    2  41.439686  43.161447   2.365011     0.9884   0
   28    4    2  19.103354  18.488521   1.633869     1.0226  -4
   29    4    2   0.824113   1.166307   1.187905     1.0569  -6
   30    4    2   1.227612   0.122490   0.426966     1.0913  -6
  -31    5    2   8.702703   7.289417   1.565875     1.0785  -4
  -30    5    2  13.215677  13.762999   1.854852     1.0444  -4
  -29    5    2  16.789868  15.759639   1.746660     1.0104  -4
  -28    5    2  16.303186  15.839133   1.671466     0.9764   0
  -27    5    2  82.805236  85.186085   3.691705     0.9425   0
  -26    5    2 231.898975 246.156407   6.275498     0.9087   0
  -25    5    2  26.846500  25.906027   1.832253     0.8750   0
  -24    5    2 112.388732 115.553256   3.439725     0.8413   0
  -23    5    2   0.132022   0.000000   1.079914     0.8078  -2
  -22    5    2 200.293693 204.187765   4.572434     0.7744   0
  -21    5    2  23.200945  22.655788   1.427886     0.7411   0
  -20    5    2 545.229320 544.712022   9.802016     0.7080   0
  -19    5    2  25.703106  24.898108   1.596672     0.6751   0
  -18    5    2  98.692813  95.249980   2.537397     0.6423   0
  -17    5    2 151.787074 149.316454   4.154468     0.6098   0
  -16    5    2 695.674574 702.193823  16.428686     0.5776   0
  -15    5    2 382.242007 382.562994   8.605712     0.5458   0
  -14    5    2 1796.00274 1750.44556   51.87745     0.5143   0
  -13    5    2  16.211803  17.221122   3.485721     0.4832   0
  -12    5    2 259.617068 246.784357  13.195344     0.4528   0
  -11    5    2  28.145738  26.212303   3.890889     0.4230   0
  -10    5    2 851.340561 847.324313  22.121830     0.3941   0
   -9    5    2 623.825759 612.018638  17.316615     0.3662   0
   -8    5    2 411.090647 402.371410  12.837373     0.3396   0
   -7    5    2 1050.25983 1085.61565   24.38105     0.3146   0
   -6    5    2  45.317057  46.645168   3.414727     0.2916   0
   -5    5    2 111.570722 115.123690   5.149988     0.2713   0
   -4    5    2 4499.27917 4569.39444   97.33621     0.2541   0
   -3    5    2 923.492721 893.938483  17.938565     0.2407   0
   -2    5    2 2232.97678 2231.43908   38.73370     0.2319   0
   -1    5    2 2379.17744 2585.51565   44.74442     0.2282   0
    0    5    2 916.260913 874.906406  19.521238     0.2297   0
    1    5    2 691.013941 727.322713  17.259419     0.2365   0
    2    5    2 1981.89665 1949.06657   35.31717     0.2480   0
    3    5    2 1282.37942 1282.96976   25.78834     0.2636   0
    4    5    2 3407.25032 3471.28869   57.73698     0.2827   0
    5    5    2  65.761001  70.051296   4.519438     0.3047   0
    6    5    2 525.270276 537.269418  13.906887     0.3288   0
    7    5    2 294.287751 300.651547   8.669306     0.3548   0
    8    5    2   0.254942   1.562375   1.199904     0.3822  -2
    9    5    2 290.168120 293.070954  10.613551     0.4107   0
   10    5    2 244.033616 257.261019  11.227102     0.4402   0
   11    5    2 428.094870 428.041856  16.550676     0.4704   0
   12    5    2 241.323181 242.716982  12.774578     0.5012   0
   13    5    2 557.539355 569.731321  10.501960     0.5325   0
   14    5    2 243.396686 243.028657   3.741301     0.5642   0
   15    5    2 424.444530 427.628189   6.203504     0.5963   0
   16    5    2  77.729622  76.906747   1.929246     0.6287   0
   17    5    2  47.304186  46.372390   1.498080     0.6613   0
   18    5    2   0.156499   0.448864   0.589553     0.6941  -2
   19    5    2 130.636678 131.092012   2.747780     0.7272   0
   20    5    2  73.236989  73.782197   2.233221     0.7604   0
   21    5    2 166.604581 173.962183   3.956683     0.7938   0
   22    5    2 118.069682 121.871850   3.311735     0.8272   0
   23    5    2  60.466858  60.368070   2.486201     0.8608   0
   24    5    2  48.948632  52.703384   2.323014     0.8945   0
   25    5    2  25.745901  24.106171   1.571074     0.9283   0
   26    5    2 108.256512 105.464463   3.286137     0.9622   0
   27    5    2   1.746151   2.624190   1.069114     0.9961   0
   28    5    2  28.615300  28.300136   1.915047     1.0301  -4
   29    5    2   1.184165   2.044736   1.029518     1.0641  -4
   30    5    2   1.349667   1.040317   1.203504     1.0983  -6
  -31    6    2   5.749133   5.616451   1.374490     1.0871  -4
  -30    6    2   7.832715   5.335673   1.432085     1.0533  -4
  -29    6    2   3.326753   2.992661   1.280098     1.0196  -4
  -28    6    2  41.638742  39.686825   2.393808     0.9860   0
  -27    6    2   0.240317   2.044736   1.201104     0.9524   0
  -26    6    2   4.244600   1.254300   1.119910     0.9190  -2
  -25    6    2 141.683330 145.431965   4.341253     0.8856   0
  -24    6    2  68.983189  66.254300   2.767379     0.8524   0
  -23    6    2 184.593567 195.145288   4.749420     0.8193   0
  -22    6    2  10.350773   9.424146   0.982321     0.7864   0
  -21    6    2  99.846193  97.606591   2.766179     0.7537   0
  -20    6    2  29.144199  25.804336   1.523878     0.7211   0
  -19    6    2  38.620648  37.573894   1.716263     0.6888   0
  -18    6    2  35.299208  33.059855   1.724862     0.6568   0
  -17    6    2 357.521376 345.188784   7.802976     0.6250   0
  -16    6    2 233.703440 228.293836   5.136989     0.5936   0
  -15    6    2 443.399711 446.441184   9.719022     0.5626   0
  -14    6    2  27.491530  25.804336   1.523878     0.5322   0
  -13    6    2  30.880611  24.204464   4.624430     0.5022   0
  -12    6    2 103.222096  90.813635   8.195144     0.4730   0
  -11    6    2  46.875263  38.313035   4.704024     0.4446   0
  -10    6    2  43.808283  45.289277   4.441445     0.4171   0
   -9    6    2 632.046056 637.006638  18.171346     0.3909   0
   -8    6    2  13.191967  13.911787   2.387009     0.3661   0
   -7    6    2  53.585531  51.691965   4.313655     0.3431   0
   -6    6    2 216.294982 221.396688   8.629710     0.3222   0
   -5    6    2 330.466520 328.670606  10.877130     0.3038   0
   -4    6    2   0.724072   1.144808   0.855932     0.2886  -2
   -3    6    2 803.840339 821.903146  18.920686     0.2769   0
   -2    6    2 895.846251 933.227840  20.161387     0.2693   0
   -1    6    2 2023.77748 2059.17966   40.83873     0.2661   0
    0    6    2 1161.85966 1253.76780   27.61759     0.2674   0
    1    6    2 548.384694 540.984320  15.350372     0.2732   0
    2    6    2 3642.39854 3723.14254   63.45572     0.2832   0
    3    6    2 1222.57172 1275.10209   27.13743     0.2970   0
    4    6    2 2651.69823 2697.54779   44.66483     0.3141   0
    5    6    2 1149.24027 1143.02466   24.34125     0.3340   0
    6    6    2 644.983911 644.092872  15.734341     0.3562   0
    7    6    2 193.636800 188.223342   7.682585     0.3803   0
    8    6    2 157.466810 150.786337   6.876250     0.4060   0
    9    6    2 985.549296 995.953922  24.614831     0.4329   0
   10    6    2 142.327660 149.805615   9.056875     0.4609   0
   11    6    2 811.147314 787.300615  25.813135     0.4899   0
   12    6    2  81.945863  80.096092   6.264499     0.5195   0
   13    6    2 454.556392 466.522677   6.911447     0.5498   0
   14    6    2 450.177524 452.376709   7.231221     0.5806   0
   15    6    2  99.605256  99.392948   1.993840     0.6118   0
   16    6    2  31.131468  32.601492   1.256100     0.6434   0
   17    6    2  36.283547  35.043596   1.420686     0.6753   0
   18    6    2   8.499129   8.999280   0.839933     0.7075   0
   19    6    2  70.010571  69.383349   2.165627     0.7400   0
   20    6    2  81.102746  83.167746   2.371010     0.7726   0
   21    6    2 265.506772 275.870030   5.979122     0.8055   0
   22    6    2   0.170548   0.057595   0.263979     0.8385  -2
   23    6    2 105.016124 106.907047   3.101752     0.8716   0
   24    6    2  22.255417  20.700844   1.546876     0.9049   0
   25    6    2   4.342560   3.132649   0.991121     0.9383   0
   26    6    2  14.811478  13.394528   1.390689     0.9718   0
   27    6    2   2.959988   2.016239   0.993920     1.0055  -4
   28    6    2  17.111367  15.998720   1.519878     1.0391  -4
   29    6    2  13.678401  13.762999   1.409687     1.0729  -4
   30    6    2  26.132709  25.906027   1.934045     1.1067  -4
  -31    7    2  13.604372  15.130890   1.789257     1.0973  -4
  -30    7    2   0.823314   1.795456   1.286297     1.0638  -6
  -29    7    2   0.009557   0.000000   1.339893     1.0304  -6
  -28    7    2   0.492762   1.299496   1.253900     0.9971  -2
  -27    7    2   0.243212   0.577554   1.018319     0.9640  -2
  -26    7    2   6.717688   5.953124   1.171106     0.9309   0
  -25    7    2   3.832323   1.612771   1.422286     0.8980  -2
  -24    7    2  24.726223  23.617711   1.749460     0.8653   0
  -23    7    2   4.056740   3.275838   0.904928     0.8327   0
  -22    7    2   0.295315   0.168087   0.450964     0.8003  -2
  -21    7    2   0.051943   0.504060   0.752540     0.7682  -2
  -20    7    2  81.900976  76.906747   2.806176     0.7363   0
  -19    7    2   0.215538   0.396868   0.604752     0.7047  -2
  -18    7    2  52.458581  48.298636   1.667867     0.6734   0
  -17    7    2  46.566286  47.330613   2.063835     0.6425   0
  -16    7    2   5.367489   4.622130   0.601952     0.6120   0
  -15    7    2 561.133546 555.971921   9.902808     0.5820   0
  -14    7    2  18.422612  19.358451   0.967923     0.5526   0
  -13    7    2 143.798570 135.478761   5.121190     0.5238   0
  -12    7    2 337.193752 317.526997  16.749460     0.4958   0
  -11    7    2 1467.54919 1357.07703   36.10031     0.4688   0
  -10    7    2 2150.06080 2112.15262   46.87545     0.4429   0
   -9    7    2 380.915714 388.847292  15.774738     0.4182   0
   -8    7    2 1844.34983 1827.41630   41.03672     0.3952   0
   -7    7    2 155.947478 164.339253   8.973282     0.3739   0
   -6    7    2 1497.83552 1489.06897   35.49996     0.3548   0
   -5    7    2  55.953340  58.824194   4.448244     0.3383   0
   -4    7    2   3.622454   4.202164   1.352892     0.3247   0
   -3    7    2 1962.24254 1899.93610   43.58651     0.3143   0
   -2    7    2  30.217479  30.467963   2.759779     0.3076   0
   -1    7    2 614.926777 637.511498  17.168626     0.3048   0
    0    7    2 548.527810 561.645067  15.640749     0.3060   0
    1    7    2 843.408234 816.751059  21.147508     0.3111   0
    2    7    2 377.846186 391.612770  13.060355     0.3199   0
    3    7    2  34.627490  36.117211   3.725902     0.3322   0
    4    7    2 128.152501 130.177686   7.073634     0.3476   0
    5    7    2  82.190975  80.454464   5.560955     0.3656   0
    6    7    2 791.078653 839.193763  20.856731     0.3860   0
    7    7    2 582.676450 601.182304  19.124070     0.4083   0
    8    7    2 788.859808 777.232220  22.302216     0.4323   0
    9    7    2  40.543331  39.939205   4.676426     0.4578   0
   10    7    2 111.409594 111.293596   8.439325     0.4844   0
   11    7    2 102.405937  98.597012   8.340533     0.5119   0
   12    7    2  66.441547  64.154967   1.922246     0.5404   0
   13    7    2 105.944921 110.451264   2.101832     0.5695   0
   14    7    2  18.943986  18.660907   0.863931     0.5993   0
   15    7    2 265.965376 268.938484   4.263659     0.6296   0
   16    7    2  14.072834  13.321434   1.021918     0.6603   0
   17    7    2 179.503645 184.130169   3.256539     0.6915   0
   18    7    2   0.098328   0.000000   0.919926     0.7230  -2
   19    7    2  13.123759  12.672586   0.925526     0.7548   0
   20    7    2  49.854914  50.832833   1.853652     0.7868   0
   21    7    2  47.764759  46.100412   1.765259     0.8191   0
   22    7    2  41.657183  41.084813   1.794656     0.8516   0
   23    7    2  70.751168  71.396788   2.534797     0.8842   0
   24    7    2   8.955062   9.796116   1.189305     0.9171   0
   25    7    2   9.841988   8.642909   1.175906     0.9501   0
   26    7    2  40.600648  42.899068   2.226822     0.9832   0
   27    7    2  23.245187  24.798416   1.792657     1.0164  -4
   28    7    2  41.254373  41.341593   2.186025     1.0497  -4
   29    7    2  12.202124   9.796116   1.439685     1.0832  -4
  -31    8    2  33.021680  31.133909   2.343413     1.1088  -4
  -30    8    2   0.697666   2.219922   1.251500     1.0757  -4
  -29    8    2   0.140564   0.230382   0.614351     1.0427  -6
  -28    8    2   0.184439   0.000000   1.299896     1.0098  -6
  -27    8    2  42.284520  43.424626   2.899368     0.9771   0
  -26    8    2   5.315744   5.711643   1.242701     0.9445   0
  -25    8    2  32.875800  33.405727   2.080634     0.9121   0
  -24    8    2   7.494704   7.181825   1.286297     0.8799   0
  -23    8    2   0.478081   0.422466   0.753940     0.8479  -2
  -22    8    2 246.966549 241.783157   5.597552     0.8161   0
  -21    8    2 156.065022 160.769538   4.310855     0.7846   0
  -20    8    2   0.699707   1.232001   0.998920     0.7534  -2
  -19    8    2   0.068876   0.336373   0.672746     0.7226  -2
  -18    8    2 533.429459 539.125269   7.894168     0.6921   0
  -17    8    2 370.803255 377.494700   7.771378     0.6620   0
  -16    8    2  25.471436  25.198384   1.104312     0.6325   0
  -15    8    2  51.207935  48.021058   1.524478     0.6035   0
  -14    8    2  10.273070  10.111591   0.699544     0.5752   0
  -13    8    2 326.461178 329.033277   5.078794     0.5476   0
  -12    8    2 158.771882 163.059855   6.639869     0.5210   0
  -11    8    2 100.162152  92.922166   8.675306     0.4953   0
  -10    8    2 296.026882 286.601971  13.881489     0.4708   0
   -9    8    2 3197.16903 3081.11361   63.27634     0.4477   0
   -8    8    2 1339.73254 1300.21958   32.45140     0.4262   0
   -7    8    2  74.378216  80.275178   6.629870     0.4066   0
   -6    8    2 139.467356 147.367810   8.740101     0.3892   0
   -5    8    2 550.583802 530.338472  17.040837     0.3741   0
   -4    8    2  73.613464  69.716923   4.341653     0.3619   0
   -3    8    2  11.320246  10.561655   1.689865     0.3526   0
   -2    8    2 1209.29417 1136.94744   24.95080     0.3467   0
   -1    8    2  27.290355  30.800036   2.774778     0.3442   0
    0    8    2 4969.62870 4933.26293  120.80314     0.3452   0
    1    8    2 415.420530 416.943044  14.292857     0.3497   0
    2    8    2 343.227602 353.035857  13.527718     0.3576   0
    3    8    2  38.795145  37.329114   4.032277     0.3686   0
    4    8    2 211.664159 214.312455   9.661627     0.3825   0
    5    8    2  76.095934  77.786177   6.526278     0.3990   0
    6    8    2   0.306859   2.310215   1.580674     0.4178  -2
    7    8    2 2049.53320 2061.90314   44.49824     0.4385   0
    8    8    2 430.518378 439.286456  16.766659     0.4609   0
    9    8    2 364.373492 365.162886  15.668946     0.4848   0
   10    8    2 514.703722 510.267278  23.039957     0.5100   0
   11    8    2 129.489295 128.585313   3.628510     0.5363   0
   12    8    2 224.676717 224.382449   4.194064     0.5635   0
   13    8    2  24.530754  24.998000   0.899928     0.5915   0
   14    8    2 131.275481 130.177686   2.509999     0.6202   0
   15    8    2  27.721711  27.560295   1.154908     0.6496   0
   16    8    2  75.438223  75.162887   1.907247     0.6794   0
   17    8    2   0.389281   0.809935   0.719942     0.7097  -2
   18    8    2   4.444362   4.367751   0.668746     0.7404   0
   19    8    2   0.036670   0.028898   0.166587     0.7715  -2
   20    8    2  57.497535  57.149028   1.965443     0.8029   0
   21    8    2   4.592316   4.039777   0.844132     0.8345   0
   22    8    2  51.988820  52.124230   2.021438     0.8664   0
   23    8    2   1.986514   2.044736   0.886529     0.8986   0
   24    8    2  10.933726   9.858811   1.193105     0.9309   0
   25    8    2  16.732060  16.320294   1.373490     0.9634   0
   26    8    2   3.446809   2.755380   1.029118     0.9961   0
   27    8    2   6.028596   5.428466   1.164907     1.0289  -4
   28    8    2  22.944966  20.609951   1.725062     1.0618  -4
   29    8    2  14.064886  12.459903   1.482481     1.0949  -4
  -30    9    2   0.207291   0.000000   1.339893     1.0891  -6
  -29    9    2  38.705900  35.757539   2.870170     1.0565  -4
  -28    9    2  23.104365  21.250400   1.843852     1.0241  -4
  -27    9    2  14.114267  13.103352   1.447884     0.9918   0
  -26    9    2  12.339550  10.496760   1.360691     0.9597   0
  -25    9    2  25.833480  24.106171   1.767459     0.9279   0
  -24    9    2   5.483615   3.724602   1.042117     0.8962   0
  -23    9    2  25.357437  23.423726   1.548676     0.8648   0
  -22    9    2  17.391175  16.808655   1.311895     0.8337   0
  -21    9    2  63.905435  63.356531   2.546996     0.8029   0
  -20    9    2  94.676966  92.729481   2.888769     0.7724   0
  -19    9    2  64.369666  57.603492   2.125030     0.7423   0
  -18    9    2  15.982224  13.175846   1.524478     0.7127   0
  -17    9    2  79.448019  77.609891   2.290417     0.6836   0
  -16    9    2  12.714813  13.175846   1.088913     0.6550   0
  -15    9    2  39.324079  39.309755   1.379290     0.6270   0
  -14    9    2 304.189124 303.083853   4.526238     0.5998   0
  -13    9    2 399.730036 399.568134   5.596752     0.5734   0
  -12    9    2 141.349963 145.190884   3.373730     0.5480   0
  -11    9    2  88.034447  87.041937   3.545116     0.5237   0
  -10    9    2  39.676875  35.518758   5.363571     0.5006   0
   -9    9    2   2.868275   2.992661   1.902848     0.4790   0
   -8    9    2 804.457401 799.694423  26.581073     0.4589   0
   -7    9    2 139.848100 137.113131   9.601432     0.4408   0
   -6    9    2   0.099537   0.014399   0.189585     0.4247  -2
   -5    9    2 675.854005 662.494599  20.590353     0.4110   0
   -4    9    2  56.452481  61.147508   5.160787     0.3999   0
   -3    9    2  85.903049  82.439805   6.355492     0.3915   0
   -2    9    2 311.697409 306.575573  10.505160     0.3862   0
   -1    9    2 3002.38585 2991.85065   83.13735     0.3839   0
    0    9    2 351.921360 336.695564  11.743061     0.3848   0
    1    9    2 158.349247 157.489901   8.784297     0.3889   0
    2    9    2 723.140787 730.562454  21.622270     0.3960   0
    3    9    2 2200.35063 2239.00328   51.10151     0.4060   0
    4    9    2 4509.14819 4580.21598  108.27934     0.4186   0
    5    9    2 136.602411 141.360791   9.035677     0.4338   0
    6    9    2 795.331354 812.755078  25.086793     0.4511   0
    7    9    2 373.839516 366.693164  15.701744     0.4703   0
    8    9    2 810.581225 842.093031  26.696264     0.4913   0
    9    9    2 1387.08875 1413.64691   37.59699     0.5138   0
   10    9    2   1.254148   2.073434   0.719942     0.5377   0
   11    9    2  49.481012  47.193124   1.373890     0.5626   0
   12    9    2 445.281845 451.101511   6.796256     0.5886   0
   13    9    2 212.711006 212.559395   3.207343     0.6155   0
   14    9    2 444.815664 444.752519   5.904728     0.6431   0
   15    9    2 324.152275 324.334153   5.402568     0.6715   0
   16    9    2  49.455744  49.136169   1.542077     0.7004   0
   17    9    2  51.090956  49.980901   1.696664     0.7298   0
   18    9    2 129.552657 128.132149   2.942965     0.7597   0
   19    9    2  87.869904  85.555655   2.404808     0.7900   0
   20    9    2  15.223682  16.239601   1.128310     0.8207   0
   21    9    2 264.793541 262.743080   5.186785     0.8517   0
   22    9    2  93.257917  94.470842   2.721382     0.8830   0
   23    9    2   7.502209   6.100412   0.938525     0.9145   0
   24    9    2  70.535559  67.892169   2.636589     0.9463   0
   25    9    2  33.976859  33.174946   2.073434     0.9783   0
   26    9    2   6.316988   5.289577   1.057915     1.0105  -4
   27    9    2   4.511337   4.665227   1.036717     1.0429  -4
   28    9    2  16.474351  15.130890   1.555876     1.0754  -4
   29    9    2   5.207046   6.451084   1.320694     1.1080  -4
  -30   10    2   8.558119   9.119670   1.509879     1.1038  -4
  -29   10    2   3.105205   3.609711   1.291897     1.0717  -4
  -28   10    2  24.835719  27.876170   2.111831     1.0397  -4
  -27   10    2  20.232336  18.316935   1.711863     1.0080  -4
  -26   10    2   0.169374   0.000000   1.279898     0.9764  -2
  -25   10    2 133.471024 132.930265   4.150468     0.9451   0
  -24   10    2 153.678223 156.737861   4.256459     0.9141   0
  -23   10    2 147.201189 147.125130   3.881289     0.8833   0
  -22   10    2   1.948038   2.559795   0.831933     0.8529   0
  -21   10    2  57.481733  63.197444   2.543796     0.8228   0
  -20   10    2   0.003647   0.000000   1.079914     0.7931  -2
  -19   10    2   4.126547   3.763299   0.814735     0.7638   0
  -18   10    2 602.728386 614.990800  10.415167     0.7350   0
  -17   10    2  13.286690  14.591233   1.069514     0.7068   0
  -16   10    2 701.037941 708.567713  11.711863     0.6792   0
  -15   10    2 266.063285 264.691724   4.555236     0.6523   0
  -14   10    2 270.365478 270.580853   4.276658     0.6262   0
  -13   10    2  55.562936  56.696364   1.656467     0.6010   0
  -12   10    2  93.772116  96.424686   2.160227     0.5768   0
  -11   10    2 344.020939 357.937764   5.675546     0.5537   0
  -10   10    2  58.955547  60.212783   2.172626     0.5319   0
   -9   10    2 698.502823 672.311114  25.409367     0.5116   0
   -8   10    2 352.554132 351.159507  17.239421     0.4929   0
   -7   10    2 302.862031 289.316954  14.967603     0.4761   0
   -6   10    2 162.243091 152.263419  10.364771     0.4612   0
   -5   10    2  99.612018  87.789877   7.495400     0.4486   0
   -4   10    2 358.819232 351.159507  16.489881     0.4384   0
   -3   10    2 4829.02442 4840.98911  148.88929     0.4308   0
   -2   10    2 3176.92603 3122.32461  106.16351     0.4260   0
   -1   10    2  66.721819  68.222142   5.616351     0.4239   0
    0   10    2   0.574872   3.422226   1.664867     0.4248   0
    1   10    2 211.886212 225.282077  11.706863     0.4285   0
    2   10    2 611.709868 633.478221  22.147828     0.4349   0
    3   10    2 390.087581 379.829713  16.370290     0.4440   0
    4   10    2 4953.66761 5040.59674  123.53012     0.4556   0
    5   10    2  50.641033  51.691965   5.463963     0.4696   0
    6   10    2 1238.83343 1240.34917   36.62587     0.4856   0
    7   10    2 795.555503 795.740439  25.951124     0.5035   0
    8   10    2 1376.75503 1391.17870   25.36197     0.5232   0
    9   10    2 331.280136 331.577573   5.462563     0.5444   0
   10   10    2 945.025437 954.733620  12.359011     0.5669   0
   11   10    2 362.130753 362.873470   4.571634     0.5907   0
   12   10    2 453.370473 443.067054   6.735461     0.6155   0
   13   10    2 445.901484 450.252379   6.789857     0.6412   0
   14   10    2  72.100813  70.386469   1.845652     0.6678   0
   15   10    2   5.833608   5.953124   0.829534     0.6951   0
   16   10    2 427.292316 428.455723   7.037437     0.7231   0
   17   10    2   1.074052   2.073434   0.604752     0.7516   0
   18   10    2 151.844169 153.747700   3.223742     0.7807   0
   19   10    2 130.046279 129.949604   3.191745     0.8102   0
   20   10    2 272.679771 272.558295   5.612951     0.8402   0
   21   10    2  56.504596  52.703384   2.032637     0.8705   0
   22   10    2   0.835839   0.547556   0.813935     0.9011  -2
   23   10    2  45.254727  44.752520   2.006839     0.9320   0
   24   10    2   0.892248   1.123510   0.953924     0.9632  -2
   25   10    2  17.768487  16.401188   1.538877     0.9947   0
   26   10    2   3.032510   4.579234   1.241101     1.0264  -4
   27   10    2  19.439828  18.920986   1.739861     1.0582  -4
   28   10    2   1.052215   0.000000   1.299896     1.0903  -6
  -29   11    2   0.346181   1.587473   1.285097     1.0882  -6
  -28   11    2   7.489178   7.075034   1.383089     1.0568  -4
  -27   11    2  13.999618  13.248540   1.528678     1.0256  -4
  -26   11    2  57.531635  58.212243   3.051756     0.9946   0
  -25   11    2  16.556958  13.175846   1.451884     0.9638   0
  -24   11    2   6.398007   2.923866   1.128510     0.9334   0
  -23   11    2  90.303023  87.789877   3.185545     0.9033   0
  -22   11    2 102.012985  96.032317   3.135749     0.8736   0
  -21   11    2  48.632199  50.975522   2.427406     0.8442   0
  -20   11    2   0.423431   0.864831   0.781138     0.8153  -2
  -19   11    2   3.662308   3.027358   0.765539     0.7869   0
  -18   11    2  23.990144  21.250400   1.198504     0.7590   0
  -17   11    2   4.453009   4.409647   0.755940     0.7317   0
  -16   11    2 135.642647 134.781317   2.786177     0.7050   0
  -15   11    2 195.399258 191.253599   3.318934     0.6792   0
  -14   11    2 514.367996 510.267278   6.776458     0.6541   0
  -13   11    2 331.742403 327.583793   4.705624     0.6300   0
  -12   11    2   2.241589   2.788677   0.567755     0.6070   0
  -11   11    2   0.045693   0.359971   0.515959     0.5851  -2
  -10   11    2 544.420737 546.113210   8.879890     0.5645   0
   -9   11    2  11.626494  13.031057   0.938525     0.5454   0
   -8   11    2 586.972871 604.128069  12.289017     0.5279   0
   -7   11    2   7.081406   7.181825   2.572594     0.5122   0
   -6   11    2  69.698615  65.604752   7.613391     0.4985   0
   -5   11    2 502.163508 479.571634  21.460283     0.4868   0
   -4   11    2 1238.93369 1222.10383   37.75378     0.4775   0
   -3   11    2 214.827815 224.682125  12.890369     0.4705   0
   -2   11    2 744.801683 725.705542  24.782817     0.4661   0
   -1   11    2 495.838225 492.800575  20.866331     0.4642   0
    0   11    2   8.463969   5.381969   2.459003     0.4650   0
    1   11    2 387.168109 395.182785  17.493001     0.4683   0
    2   11    2  18.619078  15.918826   3.111951     0.4742   0
    3   11    2 636.469858 626.450783  23.526318     0.4826   0
    4   11    2 545.090095 533.567314  21.712263     0.4933   0
    5   11    2 154.845876 156.737861  11.267099     0.5062   0
    6   11    2   2.323101   3.459323   1.562275     0.5211   0
    7   11    2 726.774761 732.185024  12.987761     0.5379   0
    8   11    2 138.399687 140.411267   2.843772     0.5563   0
    9   11    2 275.108090 267.955463   4.910607     0.5763   0
   10   11    2   3.450481   3.999680   0.639949     0.5976   0
   11   11    2 125.852737 125.878330   2.468203     0.6202   0
   12   11    2  62.234386  64.636429   1.768659     0.6439   0
   13   11    2  27.088646  27.350712   1.255100     0.6685   0
   14   11    2   9.827052   9.485641   0.862331     0.6941   0
   15   11    2 112.524315 112.351012   2.755780     0.7204   0
   16   11    2 111.108937 108.776198   2.711583     0.7474   0
   17   11    2 346.182444 346.304395   6.326894     0.7751   0
   18   11    2  89.869103  87.977362   2.438605     0.8033   0
   19   11    2  59.546508  58.364931   2.139029     0.8320   0
   20   11    2 213.707309 216.072714   4.409647     0.8612   0
   21   11    2  37.978912  35.162087   1.778858     0.8908   0
   22   11    2   4.625073   5.475162   1.029518     0.9207   0
   23   11    2  23.138438  21.527878   1.484681     0.9510   0
   24   11    2  23.044151  23.038157   1.631869     0.9816   0
   25   11    2  15.037258  15.839133   1.671466     1.0125  -4
   26   11    2   1.153771   1.060815   1.194704     1.0436  -6
   27   11    2  11.427758  11.423486   1.554676     1.0750  -4
   28   11    2  11.847337   9.609231   1.363891     1.1066  -4
  -29   12    2   0.108642   0.000000   1.299896     1.1061  -6
  -28   12    2   0.479715   0.336373   0.719142     1.0752  -6
  -27   12    2   8.861841   5.335673   1.339693     1.0445  -4
  -26   12    2   1.651517   2.788677   1.168906     1.0141  -4
  -25   12    2  11.544404  11.021518   1.859051     0.9839   0
  -24   12    2  22.097389  19.270558   1.843653     0.9542   0
  -23   12    2   5.153941   5.522058   1.127910     0.9247   0
  -22   12    2   0.432444   0.688845   0.896328     0.8957  -2
  -21   12    2  38.989119  38.313035   1.980642     0.8671   0
  -20   12    2   0.571922   1.537477   0.892729     0.8390   0
  -19   12    2  16.026536  14.287257   1.133909     0.8114   0
  -18   12    2  18.798507  18.660907   1.209503     0.7843   0
  -17   12    2 100.165902  99.992000   2.599792     0.7579   0
  -16   12    2  66.567445  65.442864   1.941445     0.7323   0
  -15   12    2 144.060653 142.552196   3.104152     0.7074   0
  -14   12    2  53.598885  52.703384   1.597072     0.6834   0
  -13   12    2  52.776831  52.558295   1.594872     0.6604   0
  -12   12    2   0.784879   1.322394   0.482961     0.6384   0
  -11   12    2   2.251477   2.656687   0.521558     0.6176   0
  -10   12    2  12.048998  12.601492   0.709943     0.5982   0
   -9   12    2   7.525103   7.616991   0.607151     0.5802   0
   -8   12    2  53.711270  54.165267   1.619070     0.5638   0
   -7   12    2  31.800665  30.689145   1.440285     0.5491   0
   -6   12    2  42.305113  43.688605   1.586273     0.5363   0
   -5   12    2 204.399470 207.055535   4.892209     0.5255   0
   -4   12    2  51.094063  43.820894   6.884249     0.5168   0
   -3   12    2  14.882182  14.287257   4.082073     0.5104   0
   -2   12    2  79.460341  74.643628   8.639309     0.5063   0
   -1   12    2 154.412110 143.269438  11.250900     0.5046   0
    0   12    2   6.780258   7.727782   3.335733     0.5053   0
    1   12    2  12.599350  13.986481   3.664907     0.5084   0
    2   12    2 186.877608 181.157107  13.728102     0.5139   0
    3   12    2  80.573112  80.275178   3.046156     0.5216   0
    4   12    2  15.323144  15.130890   1.011319     0.5315   0
    5   12    2 226.967165 226.785457   4.216463     0.5435   0
    6   12    2 159.687952 159.504139   2.778378     0.5574   0
    7   12    2 232.405058 235.296776   3.988081     0.5731   0
    8   12    2  24.035028  24.500540   0.989921     0.5905   0
    9   12    2   7.863090   9.609231   0.805936     0.6093   0
   10   12    2 458.742377 456.640368   5.983121     0.6295   0
   11   12    2 142.828278 140.174386   2.841373     0.6510   0
   12   12    2 268.335238 272.558295   4.292257     0.6736   0
   13   12    2  56.281378  55.945924   1.645468     0.6972   0
   14   12    2  21.679934  23.327034   1.159107     0.7217   0
   15   12    2   7.086668   6.655868   0.825534     0.7471   0
   16   12    2   2.511757   1.959843   0.699944     0.7732   0
   17   12    2   6.989664   7.021938   0.900928     0.7999   0
   18   12    2  87.242397  87.602592   2.620590     0.8273   0
   19   12    2 128.105606 131.321094   3.208543     0.8552   0
   20   12    2  40.378810  40.956723   1.919846     0.8836   0
   21   12    2   0.523024   0.028898   0.190385     0.9125  -2
   22   12    2   0.078461   0.372070   0.695344     0.9417  -2
   23   12    2   0.474428   1.102412   0.965923     0.9714  -2
   24   12    2   4.760364   5.475162   1.123110     1.0014  -4
   25   12    2   0.085709   0.000000   1.279898     1.0317  -6
   26   12    2   1.819753   0.792037   1.192505     1.0622  -6
   27   12    2   6.318713   6.349892   1.461483     1.0931  -4
  -28   13    2   5.527597   6.553076   1.279898     1.0948  -4
  -27   13    2  12.287938   9.424146   1.473482     1.0647  -4
  -26   13    2  20.405612  17.055536   1.651868     1.0348  -4
  -25   13    2   0.044627   0.705544   1.007919     1.0053  -6
  -24   13    2  23.584294  21.527878   1.670266     0.9762   0
  -23   13    2   0.015746   0.240081   0.587953     0.9475  -2
  -22   13    2  27.684621  26.623470   1.754260     0.9191   0
  -21   13    2   0.208780   0.000000   1.179906     0.8913  -2
  -20   13    2 118.608230 117.496200   3.468523     0.8639   0
  -19   13    2   1.624268   1.537477   0.818335     0.8372   0
  -18   13    2  26.184036  27.981861   1.481082     0.8110   0
  -17   13    2   3.344049   2.310215   0.699144     0.7855   0
  -16   13    2 196.280051 192.084233   3.880490     0.7608   0
  -15   13    2  28.166811  27.350712   1.255100     0.7369   0
  -14   13    2  19.107899  19.979302   1.162107     0.7139   0
  -13   13    2  62.614321  60.835133   1.871850     0.6918   0
  -12   13    2   3.164831   2.923866   0.512959     0.6709   0
  -11   13    2 175.219664 171.596272   3.143748     0.6512   0
  -10   13    2   0.017824   0.129590   0.302376     0.6328  -2
   -9   13    2 101.579017 104.440045   2.248220     0.6158   0
   -8   13    2   0.019632   0.547556   0.429166     0.6004  -2
   -7   13    2  73.207545  75.162887   1.733861     0.5866   0
   -6   13    2  26.924104  26.110011   1.021918     0.5746   0
   -5   13    2  49.201784  48.716503   1.395888     0.5645   0
   -4   13    2 687.973749 690.057694   8.405728     0.5565   0
   -3   13    2  42.874147  41.857551   1.293896     0.5505   0
   -2   13    2  23.779257  24.302956   1.084513     0.5467   0
   -1   13    2   2.062433   2.044736   0.514759     0.5451   0
    0   13    2  67.916894  67.727482   1.810455     0.5458   0
    1   13    2   4.162061   4.928006   0.710343     0.5487   0
    2   13    2 257.819566 262.743080   4.214263     0.5537   0
    3   13    2  53.538994  54.460043   1.475882     0.5609   0
    4   13    2 164.689933 164.339253   2.820174     0.5701   0
    5   13    2 349.239570 346.304395   4.838213     0.5813   0
    6   13    2 408.134187 416.534777   6.530678     0.5944   0
    7   13    2  42.959827  42.768178   1.307895     0.6091   0
    8   13    2  60.800405  58.517818   1.529878     0.6255   0
    9   13    2 427.219077 429.284057   5.801136     0.6433   0
   10   13    2  44.337652  41.599172   1.418886     0.6625   0
   11   13    2 131.499037 129.721722   2.733381     0.6829   0
   12   13    2   0.141135   0.144388   0.402768     0.7045  -2
   13   13    2  39.471327  38.436925   1.611871     0.7271   0
   14   13    2  35.446489  37.573894   1.593673     0.7506   0
   15   13    2  43.152545  41.341593   1.671666     0.7750   0
   16   13    2  22.159329  21.900648   1.310295     0.8002   0
   17   13    2  20.235210  21.435185   1.296296     0.8261   0
   18   13    2  74.101984  71.904648   2.374210     0.8526   0
   19   13    2 141.279584 140.411267   3.554716     0.8797   0
   20   13    2  33.927461  32.259819   1.703864     0.9074   0
   21   13    2   0.183543   0.940825   0.911727     0.9355  -2
   22   13    2   4.925237   3.802196   1.013919     0.9641   0
   23   13    2   4.992612   4.451744   1.139309     0.9931   0
   24   13    2  10.803014   7.951764   1.297096     1.0224  -4
   25   13    2   0.369115   1.060815   1.091713     1.0521  -6
   26   13    2  14.677305  15.365171   1.724662     1.0821  -4
  -27   14    2   5.493952   4.928006   1.331893     1.0860  -4
  -26   14    2   2.266170   0.864831   1.115911     1.0568  -6
  -25   14    2   1.702316   1.392289   1.274298     1.0279  -6
  -24   14    2  37.504069  34.454144   2.113031     0.9995  -4
  -23   14    2   0.236859   0.129590   0.424766     0.9714  -2
  -22   14    2   5.273384   4.494040   1.059915     0.9438   0
  -21   14    2  53.390145  50.690345   2.420606     0.9167   0
  -20   14    2  70.267739  71.904648   2.713383     0.8901   0
  -19   14    2  40.443446  39.812915   2.019038     0.8642   0
  -18   14    2  17.168383  16.890749   1.315095     0.8389   0
  -17   14    2  69.396506  71.565875   2.368611     0.8142   0
  -16   14    2   4.661888   3.724602   0.810535     0.7904   0
  -15   14    2 177.231389 176.609971   3.986681     0.7674   0
  -14   14    2  11.794223  11.695464   0.957523     0.7453   0
  -13   14    2 137.739514 138.992980   3.065155     0.7243   0
  -12   14    2  14.995419  14.438845   0.911927     0.7043   0
  -11   14    2 147.255279 140.174386   3.078154     0.6856   0
  -10   14    2  13.214919  13.321434   0.875930     0.6681   0
   -9   14    2 1121.41297 1110.80003   13.33093     0.6520   0
   -8   14    2  27.561544  25.702844   1.013919     0.6375   0
   -7   14    2 389.331787 386.877949   5.507159     0.6245   0
   -6   14    2  42.330960  40.701144   1.275898     0.6133   0
   -5   14    2  30.443514  30.247580   1.099912     0.6039   0
   -4   14    2   8.824780   8.467423   0.640149     0.5964   0
   -3   14    2 648.026629 646.633168   8.136949     0.5908   0
   -2   14    2 808.095849 808.200243   9.096872     0.5873   0
   -1   14    2   0.900558   0.672346   0.491961     0.5858  -2
    0   14    2 381.873674 376.717962   5.046196     0.5864   0
    1   14    2 472.092379 466.522677   6.911447     0.5891   0
    2   14    2 258.895432 253.107851   3.818095     0.5938   0
    3   14    2  76.234239  75.336373   1.735861     0.6005   0
    4   14    2  22.055159  22.088233   0.939925     0.6091   0
    5   14    2   8.280914   8.351432   0.577954     0.6196   0
    6   14    2 290.617766 295.128789   4.122870     0.6318   0
    7   14    2 461.427521 455.786036   7.258419     0.6457   0
    8   14    2 189.749222 185.762039   3.270938     0.6612   0
    9   14    2   7.327474   7.397808   0.815935     0.6781   0
   10   14    2 345.869814 345.932325   5.207583     0.6963   0
   11   14    2  57.128009  54.755619   1.775858     0.7158   0
   12   14    2  81.884737  80.096092   2.147828     0.7364   0
   13   14    2   0.641534   0.828034   0.673346     0.7580  -2
   14   14    2 147.420202 147.125130   3.396128     0.7806   0
   15   14    2  16.447759  16.973042   1.235901     0.8041   0
   16   14    2 278.451113 282.553495   5.042597     0.8284   0
   17   14    2  64.677599  64.958403   2.256619     0.8535   0
   18   14    2   6.254306   6.863851   1.047916     0.8792   0
   19   14    2   8.845107   8.409327   1.101912     0.9055   0
   20   14    2  62.753479  63.197444   2.543796     0.9324   0
   21   14    2  45.430783  43.424626   2.108631     0.9598   0
   22   14    2  21.579239  20.700844   1.546876     0.9876   0
   23   14    2  31.224732  29.482541   2.171826     1.0159  -4
   24   14    2   4.204114   4.579234   1.198304     1.0446  -4
   25   14    2   0.835412   1.123510   1.165907     1.0737  -6
   26   14    2  43.280277  41.213103   2.567795     1.1031  -4
  -27   15    2  19.867646  19.712023   1.864651     1.1085  -4
  -26   15    2  34.292034  34.219762   2.222822     1.0799  -4
  -25   15    2   4.354931   4.243261   1.153508     1.0517  -4
  -24   15    2   0.242867   1.254300   1.052716     1.0239  -6
  -23   15    2   7.660227   6.655868   1.135109     0.9965   0
  -22   15    2  40.103544  37.207023   2.073834     0.9696   0
  -21   15    2   3.828145   3.763299   0.969922     0.9433   0
  -20   15    2 542.378823 537.269418   9.271258     0.9175   0
  -19   15    2   0.080746   0.000000   1.179906     0.8923  -2
  -18   15    2  53.519222  53.578114   2.342213     0.8678   0
  -17   15    2  20.977698  19.446544   1.322894     0.8440   0
  -16   15    2  25.241760  25.298876   1.508879     0.8210   0
  -15   15    2   5.300121   5.616451   0.900528     0.7989   0
  -14   15    2 177.293666 173.171746   3.684505     0.7778   0
  -13   15    2 363.416639 358.316234   5.678546     0.7576   0
  -12   15    2  73.159646  70.051296   2.008639     0.7385   0
  -11   15    2 129.573441 125.654047   2.690185     0.7207   0
  -10   15    2 148.017515 143.748600   2.877370     0.7041   0
   -9   15    2  10.090681  10.889129   0.791937     0.6889   0
   -8   15    2  62.345689  60.212783   1.707063     0.6751   0
   -7   15    2   9.889366  10.175286   0.765539     0.6629   0
   -6   15    2 255.258058 252.789776   3.815695     0.6523   0
   -5   15    2   0.000318   0.012099   0.092393     0.6435  -2
   -4   15    2 717.057153 715.505258   8.559315     0.6364   0
   -3   15    2 189.734905 188.497820   3.294936     0.6312   0
   -2   15    2 417.139471 410.434765   5.267179     0.6279   0
   -1   15    2 634.474725 628.454623   7.019038     0.6265   0
    0   15    2  26.289063  25.702844   1.013919     0.6271   0
    1   15    2 108.737576 105.259179   2.051836     0.6296   0
    2   15    2  76.155065  76.556375   1.749860     0.6340   0
    3   15    2 323.442440 319.311355   4.645828     0.6403   0
    4   15    2  12.038651  11.695464   0.752340     0.6484   0
    5   15    2  34.447283  33.986181   1.165907     0.6582   0
    6   15    2  57.517412  58.517818   1.529878     0.6698   0
    7   15    2   1.650403   1.276798   0.632749     0.6829   0
    8   15    2 299.249964 296.504679   4.476842     0.6975   0
    9   15    2 923.985603 912.571093  12.083033     0.7135   0
   10   15    2  12.186804  12.039937   1.110311     0.7309   0
   11   15    2 162.852711 160.009699   3.288737     0.7495   0
   12   15    2   1.981763   2.755380   0.730342     0.7692   0
   13   15    2   0.517437   0.864831   0.743940     0.7899  -2
   14   15    2  11.938971  11.423486   1.013919     0.8116   0
   15   15    2  35.235710  34.925306   1.654668     0.8343   0
   16   15    2  53.314427  53.431825   2.192825     0.8577   0
   17   15    2   8.035189   7.561895   1.044916     0.8819   0
   18   15    2 159.914898 161.277098   4.063675     0.9068   0
   19   15    2   6.506939   6.655868   1.031917     0.9323   0
   20   15    2   0.262678   1.188005   0.980922     0.9585  -2
   21   15    2  78.954998  77.082233   2.809375     0.9851   0
   22   15    2   5.939328   5.904428   1.117711     1.0123  -4
   23   15    2  39.659053  33.986181   2.215223     1.0399  -4
   24   15    2   4.930110   2.992661   1.141709     1.0680  -4
   25   15    2   3.255180   3.132649   1.097312     1.0964  -4
  -26   16    2   1.090668   1.987941   1.184305     1.1041  -4
  -25   16    2   0.290727   1.904248   1.159107     1.0765  -4
  -24   16    2  58.664373  53.578114   2.781377     1.0493  -4
  -23   16    2  11.599883   9.984801   1.327094     1.0226  -4
  -22   16    2 145.748057 139.464943   4.487441     0.9965   0
  -21   16    2   0.712457   1.512779   1.057715     0.9708  -2
  -20   16    2   0.979103   2.340713   1.009719     0.9458   0
  -19   16    2  33.550706  32.830274   1.948044     0.9214   0
  -18   16    2 108.798224 111.715963   3.382129     0.8977   0
  -17   16    2  12.154494  12.672586   1.210303     0.8747   0
  -16   16    2   6.821389   7.561895   1.044916     0.8526   0
  -15   16    2 191.521377 192.638989   4.163667     0.8313   0
  -14   16    2  19.111004  18.574614   1.292897     0.8110   0
  -13   16    2   2.019563   2.073434   0.777538     0.7917   0
  -12   16    2 144.687171 142.313515   3.101552     0.7734   0
  -11   16    2 281.832419 270.580853   4.605632     0.7564   0
  -10   16    2 119.134129 117.063035   2.596592     0.7406   0
   -9   16    2 410.043094 401.168806   6.409087     0.7261   0
   -8   16    2 184.542840 181.695864   3.504520     0.7131   0
   -7   16    2 162.723869 160.009699   3.035757     0.7016   0
   -6   16    2  48.887688  48.577014   1.533277     0.6916   0
   -5   16    2   0.595832   1.463983   0.580754     0.6832   0
   -4   16    2 1109.25917 1106.80435   12.64159     0.6766   0
   -3   16    2 395.062336 393.594112   5.554756     0.6717   0
   -2   16    2 902.421759 895.733240  10.175386     0.6686   0
   -1   16    2  12.817910  12.815375   0.787537     0.6673   0
    0   16    2   6.868557   8.178946   0.686345     0.6678   0
    1   16    2  66.162477  63.834993   1.757659     0.6702   0
    2   16    2  12.787986  12.039937   0.763339     0.6743   0
    3   16    2  28.124141  27.350712   1.150508     0.6802   0
    4   16    2  16.265229  16.645068   0.979122     0.6879   0
    5   16    2  67.091710  63.834993   1.757659     0.6972   0
    6   16    2  76.855438  77.082233   1.931445     0.7081   0
    7   16    2  29.134949  28.087753   1.271898     0.7205   0
    8   16    2 204.366997 202.476702   3.699504     0.7344   0
    9   16    2 200.432949 201.339992   3.972882     0.7496   0
   10   16    2 118.019382 111.715963   2.959363     0.7661   0
   11   16    2  52.095375  50.690345   1.851052     0.7839   0
   12   16    2  23.259842  23.910187   1.369090     0.8027   0
   13   16    2   4.651420   5.289577   0.873930     0.8226   0
   14   16    2  22.284674  21.342693   1.385889     0.8435   0
   15   16    2   9.125119   9.240861   1.094312     0.8653   0
   16   16    2  13.578348  14.821314   1.308895     0.8879   0
   17   16    2  14.321532  13.762999   1.261299     0.9113   0
   18   16    2   3.298142   2.992661   0.934125     0.9354   0
   19   16    2  13.347953   9.921706   1.133909     0.9602   0
   20   16    2   1.396536   0.774338   0.967923     0.9856  -2
   21   16    2   2.278277   2.433405   0.967123     1.0116  -4
   22   16    2  13.153675  12.179126   1.395888     1.0380  -4
   23   16    2   0.120756   0.313575   0.694344     1.0650  -6
   24   16    2   1.538913   1.322394   1.172906     1.0924  -6
  -25   17    2   0.040752   1.715963   1.231301     1.1023  -6
  -24   17    2   0.866325   0.336373   0.730742     1.0758  -6
  -23   17    2   0.363487   0.577554   1.079114     1.0497  -6
  -22   17    2   4.770691   4.451744   1.181505     1.0243  -4
  -21   17    2   4.321682   3.999680   1.119910     0.9993  -4
  -20   17    2   0.116158   0.072894   0.318575     0.9750  -2
  -19   17    2   4.709013   4.409647   1.091913     0.9514   0
  -18   17    2   3.874225   3.880590   1.024318     0.9284   0
  -17   17    2   0.548388   1.123510   0.975122     0.9063  -2
  -16   17    2   5.925404   5.663947   1.047116     0.8849   0
  -15   17    2  13.651680  12.109431   1.113511     0.8644   0
  -14   17    2  27.490769  27.246220   1.565875     0.8449   0
  -13   17    2  37.813610  39.812915   1.892849     0.8264   0
  -12   17    2   4.671831   4.284557   0.827934     0.8089   0
  -11   17    2   4.812583   4.665227   0.777538     0.7927   0
  -10   17    2  13.348644  14.061375   1.049916     0.7776   0
   -9   17    2  34.051201  32.715783   1.487081     0.7638   0
   -8   17    2 213.205764 211.394688   4.070874     0.7515   0
   -7   17    2 172.791914 166.138809   3.351132     0.7405   0
   -6   17    2  21.138728  22.560695   1.234901     0.7311   0
   -5   17    2  71.492393  68.387429   2.150028     0.7232   0
   -4   17    2  12.152101  11.763959   0.891729     0.7169   0
   -3   17    2 105.071392 104.440045   2.452604     0.7123   0
   -2   17    2   0.355632   1.123510   0.657147     0.7094   0
   -1   17    2 103.823529 107.113931   2.483801     0.7081   0
    0   17    2   8.306280   8.939385   0.837133     0.7086   0
    1   17    2   4.443532   5.062095   0.674946     0.7108   0
    2   17    2  10.172850   9.921706   0.818934     0.7148   0
    3   17    2  15.500432  14.438845   0.911927     0.7203   0
    4   17    2  16.496255  16.726762   1.063315     0.7276   0
    5   17    2   0.631161   0.489961   0.699944     0.7364  -2
    6   17    2  44.265188  42.376710   1.692465     0.7467   0
    7   17    2 169.614640 168.466922   3.634109     0.7585   0
    8   17    2   2.714293   3.385329   0.735941     0.7717   0
    9   17    2   7.188180   7.075034   0.851132     0.7862   0
   10   17    2 122.227952 119.018578   3.054556     0.8020   0
   11   17    2  19.088355  20.158487   1.346892     0.8189   0
   12   17    2   3.277613   3.097352   0.879930     0.8370   0
   13   17    2   1.687903   1.368790   0.842333     0.8561   0
   14   17    2  11.678849  12.039937   1.179706     0.8762   0
   15   17    2   0.540874   0.846332   0.883129     0.8972  -2
   16   17    2   0.044850   1.345492   0.997520     0.9190  -2
   17   17    2   7.258282   7.506999   1.095912     0.9416   0
   18   17    2   0.016770   0.000000   1.159907     0.9650  -2
   19   17    2   0.171127   0.960323   0.921126     0.9890  -2
   20   17    2   0.433824   1.392289   0.920326     1.0137  -4
   21   17    2  16.349723  17.304216   1.580674     1.0390  -4
   22   17    2   1.220534   0.532857   0.875930     1.0648  -6
   23   17    2  42.605412  38.065855   2.467803     1.0911  -4
  -24   18    2   4.625713   4.451744   1.265899     1.1031  -4
  -23   18    2   0.004559   0.000000   1.219902     1.0777  -6
  -22   18    2   4.772015   5.107191   1.265499     1.0529  -4
  -21   18    2  11.090310  10.239181   1.343892     1.0287  -4
  -20   18    2   3.906340   2.190225   1.006319     1.0051  -4
  -19   18    2  66.866416  62.405007   2.843772     0.9822   0
  -18   18    2   6.036955   4.752020   1.089913     0.9600   0
  -17   18    2  16.534741  16.159107   1.527478     0.9386   0
  -16   18    2   0.115879   0.039997   0.239981     0.9180  -2
  -15   18    2  73.756029  73.439025   2.742181     0.8982   0
  -14   18    2  18.766403  18.574614   1.465283     0.8795   0
  -13   18    2  27.857740  28.193844   1.699064     0.8617   0
  -12   18    2   1.539112   1.254300   0.851132     0.8450  -2
  -11   18    2  18.559203  19.095372   1.310895     0.8294   0
  -10   18    2   8.141671   8.351432   0.924726     0.8150   0
   -9   18    2   1.207222   1.123510   0.741941     0.8019   0
   -8   18    2  63.179793  65.281177   2.100632     0.7901   0
   -7   18    2  12.865758  12.958963   1.007919     0.7797   0
   -6   18    2 292.827042 291.361591   5.120590     0.7707   0
   -5   18    2   0.068654   0.792037   0.747540     0.7633  -2
   -4   18    2 131.296860 129.266558   2.955964     0.7573   0
   -3   18    2  48.233594  46.372390   1.770458     0.7529   0
   -2   18    2 214.402302 211.685565   4.073674     0.7502   0
   -1   18    2  10.330760  11.288697   0.940725     0.7490   0
    0   18    2   3.371538   3.422226   0.776938     0.7495   0
    1   18    2   0.544331   0.688845   0.697144     0.7516  -2
    2   18    2   7.237643   7.397808   0.815935     0.7553   0
    3   18    2   0.083096   0.656048   0.647948     0.7606  -2
    4   18    2   4.332460   4.326054   0.707143     0.7674   0
    5   18    2  15.297967  15.918826   1.117111     0.7758   0
    6   18    2   7.677413   7.561895   0.879930     0.7856   0
    7   18    2 170.862909 170.549956   3.917687     0.7968   0
    8   18    2 412.306502 410.840032   6.485881     0.8093   0
    9   18    2  22.728746  22.655788   1.427886     0.8232   0
   10   18    2   0.440722   0.372070   0.670946     0.8383  -2
   11   18    2  40.108202  39.812915   1.892849     0.8545   0
   12   18    2  43.112586  41.857551   1.940845     0.8719   0
   13   18    2  18.953300  16.482281   1.299096     0.8902   0
   14   18    2  37.545241  38.065855   1.974242     0.9096   0
   15   18    2   1.938609   2.496200   1.011119     0.9298   0
   16   18    2  55.249544  54.312555   2.358211     0.9509   0
   17   18    2  36.850883  39.686825   2.141829     0.9728   0
   18   18    2  29.696715  29.700124   1.852852     0.9954   0
   19   18    2  29.502475  28.620210   1.818854     1.0187  -4
   20   18    2  31.608193  31.469582   1.907247     1.0427  -4
   21   18    2   2.159151   1.715963   1.100312     1.0672  -4
   22   18    2   6.597931   6.501980   1.274898     1.0924  -4
  -23   19    2  30.052255  27.770678   2.213223     1.1066  -4
  -22   19    2  56.973370  58.517818   3.059755     1.0824  -4
  -21   19    2  30.174292  27.455404   2.095832     1.0589  -4
  -20   19    2  28.734624  30.247580   2.089833     1.0360  -4
  -19   19    2   0.264308   0.260079   0.642549     1.0137  -6
  -18   19    2  53.189622  52.268718   2.602592     0.9922   0
  -17   19    2  53.024487  52.703384   2.613391     0.9715   0
  -16   19    2   3.970687   4.039777   1.085313     0.9516   0
  -15   19    2  42.723306  43.030158   2.099032     0.9326   0
  -14   19    2 193.988301 187.127430   4.924406     0.9146   0
  -13   19    2 227.793726 229.201264   5.449964     0.8975   0
  -12   19    2   4.029849   3.920086   1.029518     0.8815   0
  -11   19    2  63.351616  61.460683   2.351812     0.8665   0
  -10   19    2 151.583174 148.097052   3.650708     0.8528   0
   -9   19    2   4.828899   5.289577   0.873930     0.8403   0
   -8   19    2  40.383985  40.319274   1.904848     0.8290   0
   -7   19    2  32.378115  32.944964   1.721862     0.8191   0
   -6   19    2  67.564010  64.636429   2.251020     0.8106   0
   -5   19    2  15.812658  15.998720   1.279898     0.8035   0
   -4   19    2 214.076948 212.267918   4.370650     0.7978   0
   -3   19    2 621.689767 619.960402   8.963283     0.7937   0
   -2   19    2  20.816783  20.974722   1.373890     0.7910   0
   -1   19    2 113.035771 111.504679   2.956563     0.7899   0
    0   19    2  91.283956  89.295356   2.645788     0.7904   0
    1   19    2   1.470183   1.822354   0.809935     0.7924   0
    2   19    2  90.449826  89.106471   2.642989     0.7959   0
    3   19    2  79.635907  81.353892   2.525398     0.8009   0
    4   19    2  43.465190  45.423966   1.887049     0.8074   0
    5   19    2 102.015221 102.203924   2.830574     0.8153   0
    6   19    2   6.476216   7.343513   0.975522     0.8247   0
    7   19    2 203.482831 203.331333   4.562835     0.8354   0
    8   19    2 156.673249 157.489901   4.015679     0.8474   0
    9   19    2 318.199510 311.850651   6.003920     0.8606   0
   10   19    2  26.220772  26.520378   1.647868     0.8750   0
   11   19    2   2.752534   2.249820   0.869930     0.8906   0
   12   19    2   4.339844   4.284557   0.952124     0.9073   0
   13   19    2   3.714790   2.855872   0.980122     0.9249   0
   14   19    2   2.574243   1.987941   0.958723     0.9435   0
   15   19    2  71.657610  68.718602   2.818375     0.9631   0
   16   19    2   0.299884   1.987941   1.043317     0.9834   0
   17   19    2  47.504662  46.645168   2.322014     1.0046  -4
   18   19    2  23.904933  24.698924   1.789057     1.0265  -4
   19   19    2  29.706588  28.300136   1.915047     1.0492  -4
   20   19    2   0.049511   0.000000   1.279898     1.0725  -6
   21   19    2   0.643521   1.322394   1.011919     1.0964  -6
  -21   20    2   2.529401   2.755380   1.327894     1.0898  -4
  -20   20    2   4.750358   4.080074   1.252300     1.0675  -4
  -19   20    2  42.995427  45.558855   2.564795     1.0460  -4
  -18   20    2  22.295108  23.230542   1.927846     1.0252  -4
  -17   20    2   5.340904   6.199604   1.294696     1.0051  -4
  -16   20    2  12.774934  11.832653   1.444684     0.9859   0
  -15   20    2  59.267949  57.603492   2.580394     0.9676   0
  -14   20    2  25.696876  25.906027   1.832253     0.9502   0
  -13   20    2   2.498487   2.624190   1.069114     0.9337   0
  -12   20    2  15.565060  16.890749   1.397288     0.9183   0
  -11   20    2  86.796436  83.898888   2.930966     0.9040   0
  -10   20    2   0.001810   0.000000   1.119910     0.8909  -2
   -9   20    2 343.708950 345.560455   6.691865     0.8789   0
   -8   20    2  43.548417  45.964723   2.169426     0.8681   0
   -7   20    2  17.828456  18.747400   1.385489     0.8587   0
   -6   20    2  66.974879  66.091613   2.438805     0.8505   0
   -5   20    2  31.634225  34.219762   1.754860     0.8438   0
   -4   20    2   0.649055   1.439885   0.839933     0.8384   0
   -3   20    2 252.739589 253.744600   5.097192     0.8344   0
   -2   20    2 270.452603 272.888568   5.285977     0.8319   0
   -1   20    2  31.258271  31.581873   1.685865     0.8309   0
    0   20    2  14.809831  15.601252   1.263899     0.8313   0
    1   20    2  10.759664  11.423486   1.149108     0.8332   0
    2   20    2 147.512228 151.770258   3.695704     0.8366   0
    3   20    2   7.050640   6.501980   0.968922     0.8413   0
    4   20    2  22.171203  22.751080   1.526278     0.8475   0
    5   20    2  23.851785  23.230542   1.445884     0.8551   0
    6   20    2  13.199940  11.901548   1.172906     0.8640   0
    7   20    2  23.267110  23.327034   1.545476     0.8742   0
    8   20    2   2.350372   2.788677   0.968523     0.8857   0
    9   20    2  56.786202  57.149028   2.419006     0.8983   0
   10   20    2 135.782118 136.178006   3.734101     0.9122   0
   11   20    2   7.946787   7.895468   1.123910     0.9271   0
   12   20    2   0.751063   0.846332   0.919926     0.9431  -2
   13   20    2   1.571911   1.795456   0.964723     0.9601   0
   14   20    2  43.433685  45.964723   2.169426     0.9781   0
   15   20    2   0.788977   0.864831   0.967123     0.9969  -2
   16   20    2   0.141338   0.000000   1.179906     1.0166  -6
   17   20    2  66.071964  62.721382   2.692585     1.0371  -4
   18   20    2   7.851841   7.783477   1.115911     1.0584  -4
   19   20    2   7.234971   5.953124   1.122310     1.0803  -4
   20   20    2  20.239546  19.979302   1.877250     1.1030  -4
  -20   21    2 208.405695 198.230541   6.194704     1.0997  -4
  -19   21    2   0.000860   1.040317   1.264699     1.0788  -6
  -18   21    2  36.622970  34.219762   2.339813     1.0586  -4
  -17   21    2  10.693925   7.783477   1.562275     1.0393  -4
  -16   21    2  26.874266  25.702844   2.027838     1.0207  -4
  -15   21    2   1.629918   1.188005   1.177106     1.0030  -6
  -14   21    2   8.568865   8.760899   1.302296     0.9862   0
  -13   21    2   5.033140   5.197984   1.231102     0.9704   0
  -12   21    2   9.749030   7.616991   1.214303     0.9556   0
  -11   21    2  36.167387  36.720662   2.181425     0.9418   0
  -10   21    2  75.066404  75.162887   2.947564     0.9292   0
   -9   21    2   0.677891   0.000000   1.199904     0.9177  -2
   -8   21    2  11.368445  11.695464   1.231102     0.9074   0
   -7   21    2  15.648318  15.053196   1.396688     0.8984   0
   -6   21    2 123.561013 121.651168   3.529318     0.8906   0
   -5   21    2   3.914520   3.802196   0.935925     0.8842   0
   -4   21    2   0.017090   0.015624   0.034497     0.8790  -2
   -3   21    2   9.749409   8.642909   1.117111     0.8753   0
   -2   21    2   4.028308   4.161267   0.938325     0.8729   0
   -1   21    2  14.004630  14.211763   1.281697     0.8719   0
    0   21    2  89.716464  87.041937   2.985361     0.8723   0
    1   21    2   5.617970   5.807635   1.060315     0.8741   0
    2   21    2 189.619157 185.489561   4.630430     0.8773   0
    3   21    2  73.358732  75.162887   2.774178     0.8818   0
    4   21    2   3.122043   3.686105   0.998320     0.8877   0
    5   21    2   0.663491   1.537477   1.016719     0.8950   0
    6   21    2   1.255324   0.639949   0.975922     0.9035  -2
    7   21    2   0.008904   0.608351   0.935925     0.9132  -2
    8   21    2   0.749778   0.980022   0.970122     0.9242  -2
    9   21    2  57.838552  57.149028   2.570194     0.9364   0
   10   21    2  42.704574  40.446364   2.162227     0.9497   0
   11   21    2  50.872255  49.698524   2.255820     0.9640   0
   12   21    2  18.469650  17.471002   1.504680     0.9794   0
   13   21    2  10.053593   9.796116   1.251900     0.9958   0
   14   21    2   2.256707   1.904248   0.993521     1.0131  -4
   15   21    2  19.235112  18.402628   1.544276     1.0313  -4
   16   21    2   1.566958   1.822354   0.971922     1.0504  -4
   17   21    2   3.985124   3.724602   1.042117     1.0703  -4
   18   21    2   0.604451   1.638269   1.075114     1.0909  -4
  -18   22    2  12.391799   9.858811   1.507079     1.0927  -4
  -17   22    2  10.991098   9.733621   1.497480     1.0739  -4
  -16   22    2   0.023816   0.084093   0.382769     1.0559  -6
  -15   22    2   8.783649   5.152488   1.180306     1.0388  -4
  -14   22    2  22.888377  20.158487   1.795856     1.0226  -4
  -13   22    2  26.070516  23.520618   1.842853     1.0074  -4
  -12   22    2  86.138406  83.898888   3.297336     0.9931   0
  -11   22    2   1.322701   0.672346   1.049516     0.9799  -2
  -10   22    2  37.890099  35.280777   2.138229     0.9678   0
   -9   22    2  73.858830  72.584593   2.896568     0.9568   0
   -8   22    2   3.347215   3.385329   1.030318     0.9469   0
   -7   22    2   7.011679   5.289577   1.149908     0.9382   0
   -6   22    2  75.647929  71.565875   2.706983     0.9308   0
   -5   22    2   8.564249   8.584213   1.171906     0.9246   0
   -4   22    2  20.283928  21.713863   1.584273     0.9197   0
   -3   22    2   4.096579   4.120570   1.055516     0.9161   0
   -2   22    2  38.550863  37.819474   2.090833     0.9138   0
   -1   22    2   0.674036   1.587473   0.957523     0.9129   0
    0   22    2  45.674188  46.645168   2.185425     0.9133   0
    1   22    2   5.820863   6.604372   1.079314     0.9150   0
    2   22    2   9.437949   9.059375   1.203904     0.9180   0
    3   22    2  81.324979  82.439805   3.086953     0.9224   0
    4   22    2   7.052853   6.451084   1.066715     0.9280   0
    5   22    2  20.814821  20.248380   1.619870     0.9350   0
    6   22    2   2.564953   2.340713   1.132109     0.9431   0
    7   22    2   2.238111   1.822354   1.079914     0.9525   0
    8   22    2   8.168461   8.409327   1.275898     0.9630   0
    9   22    2   0.459205   0.672346   1.016719     0.9747  -2
   10   22    2  17.340195  17.806975   1.519078     0.9875   0
   11   22    2   4.975153   4.080074   1.009919     1.0013  -4
   12   22    2  10.880079   8.701804   1.179906     1.0161  -4
   13   22    2   0.008010   0.396868   0.755940     1.0319  -6
   14   22    2   5.793915   5.522058   1.127910     1.0486  -4
   15   22    2  77.588612  69.383349   2.831973     1.0662  -4
   16   22    2   0.182434   0.672346   1.000320     1.0847  -6
   17   22    2   2.513652   3.132649   1.026518     1.1039  -4
  -17   23    2  45.118881  42.899068   2.619790     1.1090  -4
  -16   23    2   6.664526   6.707563   1.243101     1.0916  -4
  -15   23    2   0.628631   0.202484   0.566955     1.0751  -6
  -14   23    2  48.729880  48.996080   2.659787     1.0594  -4
  -13   23    2  14.930349  14.821314   1.693864     1.0447  -4
  -12   23    2   9.833426   9.180166   1.393689     1.0310  -4
  -11   23    2  51.657385  49.980901   2.686385     1.0183  -4
  -10   23    2 105.052632 101.598272   3.830094     1.0066  -4
   -9   23    2  17.764769  16.078814   1.523678     0.9960   0
   -8   23    2 136.704636 129.266558   4.092873     0.9865   0
   -7   23    2  48.684264  52.558295   2.464803     0.9782   0
   -6   23    2  88.653077  87.789877   3.185545     0.9711   0
   -5   23    2   8.953547  11.088013   1.331893     0.9652   0
   -4   23    2  38.316487  38.934485   2.121430     0.9605   0
   -3   23    2   0.333530   0.705544   0.991121     0.9570  -2
   -2   23    2   0.003601   0.019319   0.025018     0.9548  -2
   -1   23    2  25.726033  25.601552   1.821454     0.9539   0
    0   23    2  10.759460  13.248540   1.455884     0.9543   0
    1   23    2   5.257714   5.243680   1.144908     0.9559   0
    2   23    2   7.347203   7.452304   1.201104     0.9589   0
    3   23    2  46.720065  48.159747   2.498200     0.9630   0
    4   23    2  11.648990  11.355992   1.347892     0.9684   0
    5   23    2  22.757351  23.134249   1.827654     0.9751   0
    6   23    2  10.151941  10.561655   1.429886     0.9829   0
    7   23    2   1.528930   1.276798   1.129910     0.9919  -2
    8   23    2  14.482248  14.821314   1.616871     1.0020  -4
    9   23    2   5.544828   4.243261   1.194704     1.0132  -4
   10   23    2   0.104210   0.000000   1.239901     1.0255  -6
   11   23    2   0.642119   0.672346   1.033117     1.0388  -6
   12   23    2   1.244554   1.876750   1.068515     1.0531  -4
   13   23    2   4.941422   5.289577   1.425886     1.0684  -4
   14   23    2   0.623281   1.537477   0.991921     1.0845  -4
   15   23    2  14.750828  13.911787   1.491881     1.1016  -4
  -14   24    2   2.395269   2.624190   1.198704     1.0965  -4
  -13   24    2   2.036263   2.822174   1.276698     1.0823  -4
  -12   24    2   9.633275  10.692045   1.504080     1.0691  -4
  -11   24    2  25.510467  28.406627   2.025238     1.0568  -4
  -10   24    2   0.829521   0.348072   0.719742     1.0456  -6
   -9   24    2  30.778460  29.700124   2.070834     1.0354  -4
   -8   24    2 161.720450 157.740980   4.521238     1.0263  -4
   -7   24    2   8.330128   8.121850   1.253900     1.0183  -4
   -6   24    2  78.608648  80.633949   3.232541     1.0114  -4
   -5   24    2  19.825968  22.276618   1.699064     1.0057  -4
   -4   24    2   3.109457   2.279918   1.026718     1.0012  -4
   -3   24    2  26.302710  26.417487   1.850252     0.9979   0
   -2   24    2  43.990172  43.556515   2.375810     0.9959   0
   -1   24    2   0.354958   0.280878   0.635949     0.9950  -2
    0   24    2  27.864662  27.141929   1.875450     0.9953   0
    1   24    2 155.141700 157.239021   4.514039     0.9969   0
    2   24    2  89.835075  89.673726   3.408927     0.9997  -4
    3   24    2  70.977772  67.398708   2.955364     1.0037  -4
    4   24    2  66.739409  65.929126   3.085353     1.0089  -4
    5   24    2   0.874989   1.299496   1.231102     1.0153  -6
    6   24    2  29.746453  30.137689   2.195824     1.0228  -4
    7   24    2  18.475804  17.138229   1.655868     1.0314  -4
    8   24    2  14.449954  14.136469   1.503880     1.0412  -4
    9   24    2   0.690024   1.537477   1.091113     1.0520  -6
   10   24    2  76.155688  74.989601   3.290537     1.0638  -4
   11   24    2   1.043984   0.960323   1.156307     1.0766  -6
   12   24    2   2.743935   2.689385   1.180706     1.0905  -4
   13   24    2  40.271757  38.065855   2.467803     1.1052  -4
  -12   25    2   2.709523   1.439885   1.295896     1.1074  -6
  -11   25    2   3.450205   5.569154   1.274298     1.0956  -4
  -10   25    2  38.532413  38.934485   2.371010     1.0847  -4
   -9   25    2  19.906783  16.890749   1.561675     1.0749  -4
   -8   25    2   9.159486  11.355992   1.415287     1.0661  -4
   -7   25    2  51.767485  51.691965   2.588193     1.0584  -4
   -6   25    2   0.012611   0.000000   1.259899     1.0519  -6
   -5   25    2  11.539095  11.559075   1.359891     1.0464  -4
   -4   25    2  67.006620  69.716923   3.005760     1.0421  -4
   -3   25    2  13.737530  13.467823   1.394488     1.0389  -4
   -2   25    2  64.136749  59.593632   2.778978     1.0369  -4
   -1   25    2  12.283099  11.901548   1.379890     1.0361  -4
    0   25    2   0.045572   0.000000   1.279898     1.0364  -6
    1   25    2   0.362842   1.209903   1.143908     1.0379  -6
    2   25    2  37.819749  37.207023   2.317815     1.0406  -4
    3   25    2 157.837296 149.316454   4.643229     1.0444  -4
    4   25    2  15.701617  12.601492   1.490881     1.0494  -4
    5   25    2 101.397105  97.606591   3.951684     1.0555  -4
    6   25    2   9.354126   7.452304   1.364891     1.0628  -4
    7   25    2  10.327585  10.561655   1.364891     1.0711  -4
    8   25    2  32.535391  31.581873   2.135429     1.0805  -4
    9   25    2  40.082277  40.319274   2.412807     1.0909  -4
   10   25    2  17.556791  14.211763   1.583273     1.1023  -4
   -8   26    2  18.419690  17.138229   1.738661     1.1061  -4
   -7   26    2   2.162134   2.340713   1.162707     1.0987  -4
   -6   26    2   7.004829   4.839613   1.143908     1.0923  -4
   -5   26    2   0.411043   1.081513   1.185505     1.0871  -6
   -4   26    2  16.608636  14.898408   1.466683     1.0829  -4
   -3   26    2  28.425742  26.417487   1.850252     1.0799  -4
   -2   26    2  82.473811  80.813635   3.236141     1.0779  -4
   -1   26    2  13.247740  12.459903   1.482481     1.0771  -4
    0   26    2  25.569096  26.520378   1.853852     1.0775  -4
    1   26    2   1.411498   2.755380   1.095512     1.0789  -4
    2   26    2   7.255513   5.107191   1.175106     1.0815  -4
    3   26    2  16.682403  15.522358   1.575874     1.0852  -4
    4   26    2 111.073707 101.799956   4.035677     1.0900  -4
    5   26    2  10.482634  11.491181   1.491481     1.0959  -4
    6   26    2   2.000750   2.788677   1.102112     1.1029  -4
    7   26    2   0.058320   0.000000   1.239901     1.1109  -6
  -32    1    3  33.311808  31.807055   2.368611     1.0858  -4
  -31    1    3   2.515495   2.279918   1.721262     1.0513  -6
  -30    1    3  15.538709  17.055536   1.734461     1.0168  -4
  -29    1    3   3.999992   5.953124   1.317495     0.9823   0
  -28    1    3   0.086681   0.672346   1.065915     0.9478  -2
  -27    1    3   0.151205   0.000000   1.239901     0.9134  -2
  -26    1    3   1.811577   1.102412   1.007919     0.8790  -2
  -25    1    3   7.986479   7.181825   1.125510     0.8447   0
  -24    1    3   4.830450   3.841293   0.979922     0.8104   0
  -23    1    3 201.625930 209.364151   4.919406     0.7761   0
  -22    1    3 152.559191 152.016738   3.452124     0.7419   0
  -21    1    3 155.151936 156.237501   3.499720     0.7078   0
  -20    1    3  26.569856  25.198384   1.204704     0.6738   0
  -19    1    3 134.169663 133.391828   3.233741     0.6398   0
  -18    1    3 130.973405 128.358631   3.172146     0.6060   0
  -17    1    3  38.218072  34.925306   1.654668     0.5723   0
  -16    1    3   8.045426   8.064955   1.192705     0.5387   0
  -15    1    3  16.488067  15.365171   3.684505     0.5053   0
  -14    1    3 582.132750 597.754679  22.981161     0.4721   0
  -13    1    3 292.546118 291.361591  14.679026     0.4392   0
  -12    1    3 187.002483 177.674686  10.129990     0.4067   0
  -11    1    3  79.854615  73.782197   6.184305     0.3745   0
  -10    1    3 217.592207 215.485161   8.807295     0.3429   0
   -9    1    3 147.408390 140.885629   7.121430     0.3120   0
   -8    1    3 1669.12483 1673.49422   40.08859     0.2820   0
   -7    1    3 5052.23463 4993.84938  130.02240     0.2533   0
   -6    1    3 140.780851 137.581893   6.099112     0.2263   0
   -4    1    3   4.424757   4.284557   0.952124     0.1806   0
   -2    1    3  23.618349  27.037837   2.703784     0.1542   0
   -1    1    3 688.365480 608.560214  15.294176     0.1517   0
    0    1    3 3908.99933 4087.99655   57.54140     0.1571   0
    3    1    3 307.922112 324.694424   7.928166     0.2105   0
    4    1    3 1046.94290 1112.13353   18.67451     0.2360   0
    5    1    3 2163.00842 2212.58459   34.80682     0.2637   0
    6    1    3   1.565404   1.537477   0.892729     0.2930   0
    7    1    3 1022.16708 1041.91505   20.65755     0.3233   0
    8    1    3 189.188088 184.673326   7.881569     0.3545   0
    9    1    3  76.200689  70.218782   4.860011     0.3863   0
   10    1    3 120.448310 114.266958   7.054836     0.4187   0
   11    1    3   0.469621   0.532857   1.051116     0.4514  -2
   12    1    3  83.541750  80.993520   6.659467     0.4844   0
   13    1    3  24.050004  23.617711   3.984881     0.5176   0
   14    1    3   3.008903   3.609711   0.797936     0.5511   0
   15    1    3 1156.89863 1169.54643   13.67891     0.5847   0
   16    1    3 442.567172 444.752519   5.482961     0.6185   0
   17    1    3  53.740727  52.994160   1.601472     0.6524   0
   18    1    3  24.033388  23.910187   1.075714     0.6863   0
   19    1    3  31.716042  30.689145   1.329494     0.7204   0
   20    1    3  17.588631  17.221122   1.078914     0.7546   0
   21    1    3 105.943227 108.567714   2.708983     0.7888   0
   22    1    3  68.277054  69.383349   2.332213     0.8230   0
   23    1    3  22.958291  24.798416   1.493880     0.8574   0
   24    1    3   8.209745   7.235521   1.022118     0.8917   0
   25    1    3  32.805863  33.637309   1.855852     0.9261   0
   26    1    3  14.204726  14.898408   1.312295     0.9606   0
   27    1    3  24.133516  23.715003   1.655668     0.9950   0
   28    1    3  18.247923  19.712023   1.509479     1.0295  -4
   29    1    3   8.456681   7.561895   1.154908     1.0641  -4
   30    1    3   5.710381   6.149908   1.339093     1.0986  -4
  -32    2    3   0.072821   0.348072   0.778738     1.0882  -6
  -31    2    3  55.199475  56.545876   3.158147     1.0537  -4
  -30    2    3  99.886791  96.621170   3.931685     1.0193  -4
  -29    2    3  14.246666  11.970642   1.591473     0.9849   0
  -28    2    3  21.456979  21.713863   1.863851     0.9505   0
  -27    2    3  15.871198  17.221122   1.659867     0.9162   0
  -26    2    3  20.591522  19.979302   1.787857     0.8819   0
  -25    2    3  59.399452  58.364931   2.597392     0.8477   0
  -24    2    3 285.282042 298.920186   6.223902     0.8135   0
  -23    2    3   2.933128   1.562375   0.799936     0.7794   0
  -22    2    3  20.172907  20.248380   1.349892     0.7454   0
  -21    2    3 263.425506 256.619870   6.727862     0.7114   0
  -20    2    3 290.167874 290.338372   6.474682     0.6775   0
  -19    2    3 464.830801 456.213102  11.106311     0.6438   0
  -18    2    3 247.495128 243.340532   5.303576     0.6102   0
  -17    2    3 311.906814 309.031677   5.273578     0.5767   0
  -16    2    3 133.117938 132.699784   3.916487     0.5434   0
  -15    2    3  49.584198  50.975522   6.425486     0.5103   0
  -14    2    3   1.004692   1.232001   1.864651     0.4775  -2
  -13    2    3 2979.26732 2925.49406   81.12851     0.4450   0
  -12    2    3 1799.32738 1769.74332   40.38397     0.4129   0
  -11    2    3 2352.45779 2284.65722   49.70802     0.3813   0
  -10    2    3 159.024509 159.504139   8.082553     0.3503   0
   -9    2    3 357.436368 359.832113  12.519198     0.3201   0
   -8    2    3 317.799825 310.439564  11.275898     0.2909   0
   -7    2    3 1169.10879 1163.39903   36.15371     0.2632   0
   -6    2    3 1264.87305 1301.66226   36.79866     0.2373   0
   -5    2    3 431.770548 414.903707  12.628390     0.2140   0
   -4    2    3 9230.12421 9106.15639  307.26002     0.1942   0
   -3    2    3  11.192840  14.667727   2.068035     0.1791   0
   -2    2    3 2707.85270 2597.73308   86.64207     0.1700   0
   -1    2    3 1850.67614 1823.99818   41.85245     0.1677   0
    0    2    3 3061.88861 3586.52517   79.04848     0.1726   0
    2    2    3 2836.47789 2984.19816   49.16307     0.2011   0
    3    2    3  47.225515  46.781857   3.009359     0.2223   0
    4    2    3 1984.38908 2049.20896   31.68647     0.2466   0
    5    2    3 2775.23892 2779.17606   43.22694     0.2732   0
    6    2    3 343.126745 355.671146  10.937925     0.3015   0
    7    2    3 176.933573 177.141928   7.985361     0.3311   0
    8    2    3   0.032938   1.276798   1.062115     0.3616  -2
    9    2    3 441.356031 422.268718  13.561915     0.3929   0
   10    2    3 1700.54311 1702.25142   36.30590     0.4247   0
   11    2    3  80.649321  78.670606   6.385889     0.4570   0
   12    2    3 211.793350 206.480381  10.920326     0.4896   0
   13    2    3 311.224640 312.911067   8.136749     0.5225   0
   14    2    3 417.217922 426.801455   7.023838     0.5557   0
   15    2    3 242.036616 237.449104   3.389929     0.5891   0
   16    2    3   4.328759   3.496620   0.635749     0.6226   0
   17    2    3  94.027401  95.445264   2.149228     0.6563   0
   18    2    3 157.822753 156.487581   3.002160     0.6900   0
   19    2    3  51.787559  52.994160   1.747060     0.7239   0
   20    2    3  38.228482  39.184465   1.627470     0.7579   0
   21    2    3  38.418664  38.561015   1.738661     0.7920   0
   22    2    3  53.371638  56.095612   2.097032     0.8261   0
   23    2    3  99.264732 100.592852   2.808175     0.8603   0
   24    2    3  51.012501  52.124230   2.310215     0.8946   0
   25    2    3   3.119218   2.689385   0.951124     0.9289   0
   26    2    3  22.557554  21.435185   1.481481     0.9632   0
   27    2    3  47.902674  49.136169   2.383209     0.9976   0
   28    2    3   3.776972   2.992661   0.968723     1.0320  -4
   29    2    3   2.198905   1.299496   1.208303     1.0665  -6
   30    2    3   1.981508   0.000000   1.279898     1.1009  -6
  -32    3    3  21.493789  22.276618   2.359811     1.0921  -4
  -31    3    3   5.321145   6.199604   1.543677     1.0577  -4
  -30    3    3  13.969631  13.688905   1.701864     1.0235  -4
  -29    3    3 212.452389 229.201264   6.661067     0.9892   0
  -28    3    3  34.971820  37.942565   2.463803     0.9550   0
  -27    3    3  39.114095  44.352052   2.397408     0.9208   0
  -26    3    3  16.616943  18.231441   1.707863     0.8867   0
  -25    3    3  29.025402  28.620210   1.818854     0.8527   0
  -24    3    3   0.092372   1.188005   0.915527     0.8187  -2
  -23    3    3 267.054092 279.536037   6.018718     0.7848   0
  -22    3    3 243.173156 252.154227   5.716343     0.7511   0
  -21    3    3  12.264652  10.626750   1.238701     0.7174   0
  -20    3    3 171.870929 171.334393   5.235581     0.6838   0
  -19    3    3 478.698992 479.133769  10.068594     0.6504   0
  -18    3    3  42.492424  49.136169   1.682265     0.6171   0
  -17    3    3 365.595811 360.591252   8.734701     0.5840   0
  -16    3    3 185.163387 187.674986   5.205584     0.5512   0
  -15    3    3 759.222353 758.390928  28.639309     0.5186   0
  -14    3    3 254.977349 262.095132  14.569834     0.4863   0
  -13    3    3 2404.03415 2375.39756   52.63499     0.4545   0
  -12    3    3  15.824535  16.563575   3.255740     0.4231   0
  -11    3    3  14.151548  16.482281   3.166547     0.3923   0
  -10    3    3 2037.75516 2046.49388   41.61747     0.3622   0
   -9    3    3 2606.27360 2580.43356   49.78002     0.3331   0
   -8    3    3 1445.95477 1394.91090   30.62455     0.3052   0
   -7    3    3 2763.10852 2687.17062   73.60691     0.2789   0
   -6    3    3 322.260149 334.131669  10.967123     0.2546   0
   -5    3    3 2495.86509 2439.17696   46.42289     0.2331   0
   -4    3    3   1.883845   2.889769   1.053916     0.2150   0
   -3    3    3 580.192636 600.201983  20.088393     0.2015   0
   -2    3    3 2727.66961 2895.28447   77.48020     0.1934   0
   -1    3    3  14.457710   8.236241   1.492281     0.1914   0
    0    3    3 1400.19466 1347.51630   31.56807     0.1957   0
    1    3    3 1031.87573 1036.75706   21.25030     0.2059   0
    2    3    3 3782.92721 3867.28671   62.18503     0.2212   0
    4    3    3  17.169294  21.620770   2.138829     0.2633   0
    5    3    3 2170.57974 2229.55003   47.21622     0.2884   0
    6    3    3 1571.91380 1607.07953   28.86249     0.3153   0
    7    3    3 171.152666 164.595732   7.440805     0.3437   0
    8    3    3 249.051614 247.727781   9.758019     0.3732   0
    9    3    3 315.637706 317.883469  11.766859     0.4036   0
   10    3    3  98.170134  96.032317   6.271498     0.4346   0
   11    3    3  46.834873  43.292936   4.868810     0.4662   0
   12    3    3 223.031200 209.653627  11.872650     0.4982   0
   13    3    3 490.302110 501.271997   8.507519     0.5306   0
   14    3    3  66.767301  63.834993   1.597872     0.5633   0
   15    3    3  28.552050  29.482541   1.303096     0.5962   0
   16    3    3 148.392056 147.125130   2.910967     0.6294   0
   17    3    3   0.392146   0.980022   0.534557     0.6627   0
   18    3    3  23.709675  24.698924   1.192705     0.6962   0
   19    3    3  17.446430  16.973042   1.071114     0.7298   0
   20    3    3  23.000065  22.465803   1.232301     0.7635   0
   21    3    3 202.237685 209.653627   4.343653     0.7974   0
   22    3    3 133.352935 133.854191   3.470722     0.8313   0
   23    3    3   2.891694   3.841293   0.901528     0.8653   0
   24    3    3  45.326607  48.159747   2.081833     0.8993   0
   25    3    3  70.395806  69.884009   2.674986     0.9334   0
   26    3    3  15.808680  16.973042   1.483081     0.9676   0
   27    3    3  10.816459  12.389409   1.337493     1.0019  -4
   28    3    3  13.164337  11.901548   1.310895     1.0361  -4
   29    3    3   7.907777   8.236241   1.262699     1.0704  -4
   30    3    3  45.472260  45.020498   2.683785     1.1048  -4
  -32    4    3   9.425501   7.672286   1.606471     1.0975  -4
  -31    4    3   3.934264   3.571814   1.474082     1.0634  -4
  -30    4    3  46.053344  46.918746   3.150748     1.0293  -4
  -29    4    3   3.420608   2.689385   1.279098     0.9952   0
  -28    4    3  12.347566  12.815375   1.646668     0.9612   0
  -27    4    3  31.312244  33.521418   2.200024     0.9273   0
  -26    4    3  18.797275  18.747400   1.731861     0.8934   0
  -25    4    3 188.606587 195.984321   5.319574     0.8596   0
  -24    4    3  27.063172  27.246220   1.774658     0.8260   0
  -23    4    3  83.695837  81.534377   2.889369     0.7924   0
  -22    4    3   5.246504   4.665227   0.863931     0.7589   0
  -21    4    3  11.554341  11.559075   1.563875     0.7256   0
  -20    4    3   0.473230   1.060815   0.844532     0.6925  -2
  -19    4    3   0.694660   1.439885   0.887929     0.6595   0
  -18    4    3 227.398639 230.110491   3.943884     0.6267   0
  -17    4    3  28.217297  28.300136   1.063915     0.5942   0
  -16    4    3 841.120914 835.721241  16.766459     0.5619   0
  -15    4    3 251.387319 245.215982   7.203024     0.5300   0
  -14    4    3 865.914518 839.773217  29.557235     0.4984   0
  -13    4    3  28.136763  31.581873   5.169986     0.4674   0
  -12    4    3  90.058206  85.370770   8.130550     0.4369   0
  -11    4    3 304.517681 298.574514  13.822894     0.4072   0
  -10    4    3 152.853642 151.770258   8.130550     0.3783   0
   -9    4    3 377.500433 387.665086  13.388129     0.3505   0
   -8    4    3  26.058317  26.726762   2.791577     0.3241   0
   -7    4    3 465.799113 457.923365  12.838973     0.2995   0
   -6    4    3  14.466720  13.986481   1.944644     0.2770   0
   -5    4    3 274.557682 281.210403   9.055076     0.2573   0
   -4    4    3 2650.41696 2632.50550   65.67155     0.2412   0
   -3    4    3   2.359714   0.000000   1.219902     0.2292  -2
   -2    4    3 3129.42618 3124.56003   78.25374     0.2221   0
   -1    4    3 228.965728 228.596112   8.466523     0.2203   0
    0    4    3 564.437835 600.692044  14.704824     0.2241   0
    1    4    3 1358.45291 1292.29911   27.31981     0.2331   0
    2    4    3 2666.61757 2647.91976   52.48500     0.2467   0
    3    4    3 3620.06633 3822.64308   82.84557     0.2643   0
    4    4    3 8769.67008 8786.48467  174.34245     0.2850   0
    5    4    3 2485.40682 2441.15280   46.44168     0.3083   0
    6    4    3   2.484630   3.385329   1.140709     0.3337   0
    7    4    3 652.939208 643.078153  16.229102     0.3606   0
    8    4    3 199.533533 210.233181   9.279258     0.3889   0
    9    4    3 110.258318 108.567714   6.876650     0.4181   0
   10    4    3 245.136457 244.902907  10.954124     0.4481   0
   11    4    3 1053.65843 1053.56731   27.26422     0.4788   0
   12    4    3  84.117973  73.096652   7.010439     0.5100   0
   13    4    3 652.712379 662.494599   9.780418     0.5417   0
   14    4    3 313.001887 309.031677   5.273578     0.5738   0
   15    4    3   6.183166   5.522058   0.751940     0.6061   0
   16    4    3  38.493310  36.478682   1.328694     0.6388   0
   17    4    3   0.005952   0.012099   0.112191     0.6716  -2
   18    4    3  57.366709  58.212243   1.678466     0.7047   0
   19    4    3   2.675348   2.689385   0.754340     0.7379   0
   20    4    3  21.084470  19.890009   1.159507     0.7713   0
   21    4    3 187.107073 193.750900   4.175666     0.8048   0
   22    4    3   0.471075   0.722442   0.832933     0.8384  -2
   23    4    3  72.950935  76.731461   2.627790     0.8721   0
   24    4    3  16.694394  16.401188   1.376890     0.9059   0
   25    4    3   4.502867   5.017199   1.119910     0.9398   0
   26    4    3  11.546070  10.823234   1.184305     0.9738   0
   27    4    3  14.190099  15.601252   1.500880     1.0078  -4
   28    4    3   2.944627   3.724602   1.042117     1.0419  -4
   29    4    3   9.133589   7.075034   1.223502     1.0760  -4
   30    4    3  23.996395  23.327034   1.738661     1.1102  -4
  -32    5    3   3.499741   3.275838   1.520278     1.1045  -4
  -31    5    3   0.003823   0.000000   1.379890     1.0705  -6
  -30    5    3   3.024276   2.923866   1.299496     1.0367  -4
  -29    5    3  28.978822  25.906027   2.341213     1.0029  -4
  -28    5    3   0.085338   0.000000   1.239901     0.9691  -2
  -27    5    3  23.139198  21.900648   1.871850     0.9355   0
  -26    5    3   0.702377   0.940825   1.125110     0.9020  -2
  -25    5    3 112.356502 110.031297   3.985881     0.8685   0
  -24    5    3  73.853072  70.890729   2.694184     0.8352   0
  -23    5    3   5.835655   5.381969   0.974322     0.8020   0
  -22    5    3  17.150875  15.839133   1.353092     0.7690   0
  -21    5    3  23.817268  22.182325   2.072234     0.7361   0
  -20    5    3 312.804545 303.780597   8.714303     0.7034   0
  -19    5    3   3.544710   2.788677   1.068715     0.6710   0
  -18    5    3 195.411025 197.105831   4.773218     0.6388   0
  -17    5    3  22.873460  22.276618   1.604672     0.6069   0
  -16    5    3   7.415534   5.569154   1.085513     0.5754   0
  -15    5    3 406.111231 414.903707   8.147348     0.5442   0
  -14    5    3 1041.95052 1042.56069   36.16191     0.5136   0
  -13    5    3   0.671223   1.322394   1.954844     0.4835  -2
  -12    5    3 281.486748 281.210403  15.091793     0.4541   0
  -11    5    3  63.330523  61.303996   6.576674     0.4256   0
  -10    5    3  24.992157  28.193844   3.716703     0.3980   0
   -9    5    3 783.040457 788.984980  21.346692     0.3717   0
   -8    5    3 3100.90835 3108.92888   63.56131     0.3470   0
   -7    5    3 1313.72373 1309.61133   27.50220     0.3240   0
   -6    5    3 2461.27597 2510.81123   43.09115     0.3034   0
   -5    5    3 9378.84103 9165.41435  162.74498     0.2856   0
   -4    5    3 708.053827 716.575573  16.596072     0.2711   0
   -3    5    3 2874.01300 2871.65836   49.29886     0.2605   0
   -2    5    3  14.091321  10.889129   1.649868     0.2542   0
   -1    5    3  31.252511  33.521418   3.242141     0.2527   0
    0    5    3  14.362959  16.401188   2.105832     0.2560   0
    1    5    3 1432.07783 1415.90363   29.34905     0.2639   0
    2    5    3 1105.48831 1099.49764   24.53644     0.2760   0
    3    5    3 3318.39589 3315.19118   73.69650     0.2918   0
    4    5    3 4058.55255 3961.12670   81.81545     0.3107   0
    5    5    3   1.360765   3.275838   1.447884     0.3323   0
    6    5    3  15.858992  17.055536   2.395208     0.3559   0
    7    5    3  14.984405  14.136469   2.180626     0.3813   0
    8    5    3 967.917812 960.923125  23.558115     0.4081   0
    9    5    3  12.555550  15.443664   2.750780     0.4360   0
   10    5    3 674.647476 667.135528  18.596112     0.4649   0
   11    5    3   1.921154   2.923866   1.915047     0.4946   0
   12    5    3 112.711183 114.694924   3.855292     0.5248   0
   13    5    3   0.400599   1.299496   0.547156     0.5557   0
   14    5    3  32.533855  32.146328   1.133909     0.5870   0
   15    5    3 104.891023 103.827794   2.241621     0.6187   0
   16    5    3   3.482053   2.689385   0.557555     0.6507   0
   17    5    3  64.355195  60.991221   1.718063     0.6829   0
   18    5    3 109.233751 109.612131   2.721982     0.7155   0
   19    5    3 128.724632 131.092012   2.976762     0.7482   0
   20    5    3  26.630148  27.037837   1.351892     0.7812   0
   21    5    3  10.367711  10.889129   1.055916     0.8143   0
   22    5    3  25.516793  25.098092   1.603072     0.8475   0
   23    5    3  10.918269   9.180166   1.090713     0.8809   0
   24    5    3   2.247047   0.532857   0.817535     0.9143  -2
   25    5    3  31.372742  34.336853   1.875050     0.9479   0
   26    5    3   0.166203   0.115591   0.394368     0.9816  -2
   27    5    3   0.732865   0.639949   0.927926     1.0154  -6
   28    5    3   0.076243   0.000000   1.199904     1.0492  -6
   29    5    3   0.000001   0.396868   0.768539     1.0831  -6
  -31    6    3  15.861283  18.316935   2.311015     1.0793  -4
  -30    6    3   6.185473  11.695464   1.778258     1.0457  -4
  -29    6    3   2.251638   0.532857   0.992721     1.0122  -6
  -28    6    3   1.857180   0.168087   0.614951     0.9788  -2
  -27    6    3   5.580389   9.485641   1.786257     0.9455   0
  -26    6    3  11.135837  10.048096   1.458083     0.9123   0
  -25    6    3  14.276657  12.958963   1.511879     0.8792   0
  -24    6    3 273.079522 283.226241   6.731461     0.8463   0
  -23    6    3  86.879793  88.729302   3.202544     0.8136   0
  -22    6    3 110.628544 113.200544   3.404528     0.7810   0
  -21    6    3  94.179021  92.536997   3.655308     0.7487   0
  -20    6    3 339.647094 336.328693   6.235101     0.7166   0
  -19    6    3  40.082452  38.561015   1.987041     0.6848   0
  -18    6    3 813.666994 830.525957  12.679786     0.6533   0
  -17    6    3 377.476146 368.994580   7.683385     0.6221   0
  -16    6    3 187.209777 189.047376   4.399648     0.5914   0
  -15    6    3 130.573359 138.992980   3.772498     0.5612   0
  -14    6    3 101.039016 104.235761   4.287857     0.5315   0
  -13    6    3 430.960669 419.396848  21.297496     0.5025   0
  -12    6    3 1006.51129 1006.07791   34.25486     0.4743   0
  -11    6    3 132.338994 119.455343   9.617631     0.4470   0
  -10    6    3 218.623505 215.485161  11.743061     0.4209   0
   -9    6    3 3313.81663 3291.05361   74.57503     0.3961   0
   -8    6    3 3141.92611 3148.08025   63.96028     0.3730   0
   -7    6    3  18.467145  13.911787   2.088633     0.3517   0
   -6    6    3 797.708145 803.091351  17.002640     0.3328   0
   -5    6    3 127.687074 123.422226   5.554556     0.3167   0
   -4    6    3 636.007507 633.478221  16.610871     0.3036   0
   -3    6    3 2304.30922 2329.80651   43.43952     0.2942   0
   -2    6    3 1556.77314 1576.75796   31.76546     0.2887   0
   -1    6    3 2358.35831 2365.66034   45.71794     0.2874   0
    0    6    3 4022.17052 4185.75513   69.87041     0.2903   0
    1    6    3  22.272509  21.342693   2.956563     0.2973   0
    2    6    3 107.709165 105.669946   6.578674     0.3081   0
    3    6    3 1854.48041 1878.20534   36.40269     0.3223   0
    4    6    3  22.635849  20.609951   2.996160     0.3395   0
    5    6    3 150.827181 150.050496   7.349412     0.3593   0
    6    6    3 178.124342 178.208243   8.276338     0.3813   0
    7    6    3  61.092667  59.902808   4.798416     0.4051   0
    8    6    3   3.503256   2.656687   1.238701     0.4304   0
    9    6    3 123.960028 120.331273   8.555916     0.4570   0
   10    6    3 208.788871 213.142948  11.679066     0.4846   0
   11    6    3   9.567942   7.075034   2.340613     0.5131   0
   12    6    3  87.554088  89.673726   2.272618     0.5424   0
   13    6    3 105.750883 105.875630   2.263619     0.5723   0
   14    6    3 307.855595 306.575573   4.902408     0.6027   0
   16    6    3  28.233512  28.406627   1.279098     0.6649   0
   17    6    3 392.575325 399.968002   6.399488     0.6965   0
   18    6    3   1.299416   0.902428   0.626950     0.7285  -2
   19    6    3  20.133888  19.800916   1.156907     0.7606   0
   20    6    3  34.826270  33.174946   1.727862     0.7931   0
   22    6    3  10.684951   9.362851   1.162707     0.8585   0
   23    6    3 100.384775 100.592852   3.008759     0.8914   0
   24    6    3   9.019782   8.584213   1.113311     0.9245   0
   25    6    3  44.792832  44.752520   2.140629     0.9577   0
   26    6    3   2.635876   1.795456   0.991521     0.9911   0
   27    6    3  18.502728  16.320294   1.454284     1.0245  -4
   28    6    3   1.914563   2.722282   1.055916     1.0581  -4
   29    6    3  30.157293  25.601552   1.821454     1.0917  -4
  -31    7    3  50.952156  50.548056   3.128150     1.0895  -4
  -30    7    3   8.793138   7.895468   1.573474     1.0562  -4
  -29    7    3  71.517407  75.162887   3.987881     1.0230  -4
  -28    7    3   6.531277   6.811555   1.513679     0.9900   0
  -27    7    3   1.295861   0.096092   0.446364     0.9571  -2
  -26    7    3  80.940965  82.621490   3.635709     0.9243   0
  -25    7    3   8.189865   6.002020   1.273898     0.8917   0
  -24    7    3   7.224642   6.707563   1.191305     0.8593   0
  -23    7    3  83.196007  81.173606   3.063155     0.8271   0
  -22    7    3  93.712957  96.817854   3.345332     0.7951   0
  -21    7    3   9.740791   8.351432   1.040317     0.7633   0
  -20    7    3   0.107731   0.448864   0.736941     0.7319  -2
  -19    7    3 197.286556 185.762039   5.451564     0.7008   0
  -18    7    3  14.487054  14.211763   1.055516     0.6700   0
  -17    7    3 235.789196 234.071274   5.507559     0.6397   0
  -16    7    3   1.309902   2.016239   0.624750     0.6098   0
  -15    7    3   1.943942   2.249820   0.899928     0.5806   0
  -14    7    3 312.264467 314.327753   6.027718     0.5519   0
  -13    7    3 810.420603 827.646687  19.562035     0.5241   0
  -12    7    3 321.779281 310.087293  17.960763     0.4971   0
  -11    7    3  95.143960  95.640749   9.388049     0.4711   0
  -10    7    3 239.961664 214.605331  11.426086     0.4464   0
   -9    7    3 264.039484 262.095132  12.627190     0.4231   0
   -8    7    3   1.206172   2.656687   1.727662     0.4015   0
   -7    7    3 1649.75446 1653.91658   39.85341     0.3819   0
   -6    7    3 769.283896 777.232220  21.744660     0.3646   0
   -5    7    3   0.755760   2.073434   1.065515     0.3499   0
   -4    7    3 886.458046 887.968961  20.858331     0.3381   0
   -3    7    3 1188.67178 1181.88985   26.81425     0.3297   0
   -2    7    3 743.780609 723.552115  18.290537     0.3248   0
   -1    7    3 1804.75043 1784.91970   38.02196     0.3236   0
    0    7    3 4350.82083 4390.03639   78.18055     0.3262   0
    1    7    3 598.547692 605.603651  18.209943     0.3324   0
    2    7    3 844.550655 847.324313  22.121830     0.3421   0
    3    7    3 5211.30121 5238.44532   85.40157     0.3550   0
    4    7    3  49.068010  49.557635   4.505240     0.3707   0
    5    7    3 1976.04227 1954.36775   39.78582     0.3889   0
    6    7    3 1728.96089 1697.30421   42.02064     0.4093   0
    7    7    3 276.132707 280.540056  12.394008     0.4316   0
    8    7    3 1223.00743 1226.30229   31.51548     0.4554   0
    9    7    3 1743.38210 1789.14687   49.06407     0.4806   0
   10    7    3 543.473951 548.452523  20.607951     0.5069   0
   11    7    3 155.690487 165.623650   3.860691     0.5343   0
   12    7    3 691.609011 705.908426   9.033077     0.5624   0
   13    7    3   8.883441   9.609231   0.619950     0.5913   0
   14    7    3 105.857869 104.644528   2.250420     0.6208   0
   15    7    3 585.775648 588.015458   8.729302     0.6508   0
   16    7    3  98.771132  98.597012   2.383009     0.6813   0
   17    7    3   4.664283   4.752020   0.697544     0.7122   0
   18    7    3   4.932649   3.959783   0.716343     0.7435   0
   19    7    3  96.186812  96.424686   2.749380     0.7750   0
   20    7    3   2.616540   2.755380   0.796736     0.8069   0
   21    7    3  55.353800  54.755619   2.071834     0.8390   0
   22    7    3  74.812707  77.082233   2.633789     0.8713   0
   23    7    3   2.205734   1.463983   0.943725     0.9038   0
   24    7    3  32.172396  31.581873   1.910647     0.9364   0
   25    7    3   0.868455   1.188005   1.024518     0.9692  -2
   26    7    3  61.021568  58.059755   2.590593     1.0022  -4
   27    7    3   0.370250   0.168087   0.475562     1.0353  -6
   28    7    3  33.433691  29.157667   1.943844     1.0685  -4
   29    7    3   0.080405   0.016899   0.153388     1.1018  -6
  -31    8    3   0.164824   0.489961   0.909927     1.1011  -6
  -30    8    3   4.774489   5.243680   1.328094     1.0682  -4
  -29    8    3   6.372470   3.312135   1.237501     1.0354  -4
  -28    8    3  12.337879  11.021518   2.058235     1.0028  -4
  -27    8    3  36.182707  35.280777   2.850972     0.9703   0
  -26    8    3   4.127406   4.367751   1.253900     0.9380   0
  -25    8    3  32.095312  32.487401   2.507799     0.9059   0
  -24    8    3  99.253304 100.392368   3.406527     0.8740   0
  -23    8    3  78.758441  80.633949   3.052956     0.8424   0
  -22    8    3   0.115382   0.000000   1.179906     0.8110  -2
  -21    8    3   0.039028   0.448864   0.723542     0.7799  -2
  -20    8    3 243.871904 246.784357   5.340973     0.7491   0
  -19    8    3 152.582599 148.340533   4.384449     0.7188   0
  -18    8    3 1108.64512 1103.48012   19.26606     0.6888   0
  -17    8    3  17.649232  17.806975   1.434685     0.6593   0
  -16    8    3 163.010509 162.039937   3.309535     0.6304   0
  -15    8    3 251.552579 252.471902   4.131070     0.6021   0
  -14    8    3 878.299246 901.728760  12.011039     0.5746   0
  -13    8    3   3.693134   3.959783   0.716343     0.5479   0
  -12    8    3 321.017734 337.062634   8.444924     0.5221   0
  -11    8    3 2901.60717 2849.19646   67.25342     0.4975   0
  -10    8    3  12.150198  15.130890   3.422926     0.4742   0
   -9    8    3 1144.88012 1110.80003   32.66079     0.4523   0
   -8    8    3   6.117845   3.312135   2.220222     0.4322  -2
   -7    8    3 142.770960 153.747700   9.423246     0.4140   0
   -6    8    3 2603.92768 2590.60275   71.25430     0.3980   0
   -5    8    3 2149.96934 2136.11751   53.61091     0.3846   0
   -4    8    3 290.548622 266.974242  10.129990     0.3740   0
   -3    8    3 908.416100 907.141827  24.094072     0.3664   0
   -2    8    3 1997.56063 2022.13913   46.76506     0.3620   0
   -1    8    3 247.178594 254.063275  10.200784     0.3609   0
    0    8    3 335.940075 341.113610  12.558595     0.3632   0
    1    8    3   4.945073   6.349892   2.015839     0.3688   0
    2    8    3 569.086904 595.312374  19.030478     0.3776   0
    3    8    3 402.642907 407.603491  14.939405     0.3893   0
    4    8    3 2908.98544 3002.79977   55.89153     0.4037   0
    5    8    3 587.125113 585.109290  18.866691     0.4205   0
    6    8    3   3.101083   1.276798   1.762659     0.4394  -2
    7    8    3   0.703877   2.016239   1.817455     0.4602  -2
    8    8    3 1111.85132 1114.13527   30.70714     0.4826   0
    9    8    3 406.471043 406.796356  17.344812     0.5065   0
   10    8    3  17.698718  18.488521   1.203904     0.5315   0
   11    8    3 934.411269 949.796415  12.943365     0.5576   0
   12    8    3 197.725154 196.825154   3.086353     0.5847   0
   13    8    3 121.446782 122.756579   2.437405     0.6125   0
   14    8    3  78.305693  79.381749   1.960043     0.6410   0
   15    8    3 409.619154 416.126709   6.935445     0.6702   0
   16    8    3  59.140471  58.977682   1.689465     0.6998   0
   17    8    3  29.491206  28.513319   1.281497     0.7299   0
   18    8    3  18.695379  18.061055   1.189905     0.7605   0
   19    8    3   5.059425   5.335673   0.831533     0.7913   0
   20    8    3 145.698654 145.431965   3.617711     0.8226   0
   21    8    3 136.407597 139.228861   3.539717     0.8540   0
   22    8    3   7.403245   8.178946   1.029518     0.8858   0
   23    8    3  39.054242  37.573894   1.961443     0.9178   0
   24    8    3   1.577276   2.190225   0.976722     0.9500   0
   25    8    3   0.001377   0.000000   1.239901     0.9823  -2
   26    8    3  25.371763  26.830254   1.761059     1.0149  -4
   27    8    3   0.120821   0.592853   0.923926     1.0475  -6
   28    8    3   0.703091   0.688845   0.979322     1.0804  -6
  -30    9    3   1.371452   2.923866   1.231102     1.0817  -4
  -29    9    3   5.293466   4.536537   1.320494     1.0493  -4
  -28    9    3   1.568696   2.190225   1.154308     1.0171  -4
  -27    9    3   1.345689   1.876750   1.150708     0.9851   0
  -26    9    3  19.894071  20.248380   1.889849     0.9533   0
  -25    9    3   2.265862   0.756839   1.009119     0.9218  -2
  -24    9    3   1.714841   3.385329   1.030318     0.8904   0
  -23    9    3 140.111742 142.075034   4.290857     0.8594   0
  -22    9    3  22.386949  22.655788   1.713463     0.8286   0
  -21    9    3   0.123647   0.078394   0.302376     0.7982  -2
  -20    9    3   0.470923   0.792037   0.800936     0.7682  -2
  -19    9    3   3.729081   3.459323   0.781138     0.7386   0
  -17    9    3  32.975175  31.694364   1.351092     0.6809   0
  -16    9    3  28.303746  28.620210   1.283897     0.6530   0
  -15    9    3 103.146526 103.217342   2.438205     0.6257   0
  -14    9    3   0.081684   0.348072   0.530958     0.5992  -2
  -13    9    3  61.597906  63.197444   1.748860     0.5737   0
  -12    9    3   0.737560   1.959843   0.419966     0.5491   0
  -11    9    3  62.502581  66.254300   3.255740     0.5258   0
  -10    9    3  72.956215  71.565875   7.951764     0.5037   0
   -9    9    3 696.204058 689.532436  25.732741     0.4832   0
   -8    9    3 297.700603 309.383349  15.477962     0.4644   0
   -7    9    3 618.353058 621.455183  22.435205     0.4476   0
   -6    9    3  81.534805  83.532917   7.128630     0.4329   0
   -5    9    3 325.007465 305.875629  13.291337     0.4206   0
   -4    9    3   1.285148   1.612771   2.057235     0.4109  -2
   -3    9    3 430.877097 485.282077  16.300896     0.4039   0
   -2    9    3 1238.79057 1221.40479   36.34509     0.4000   0
   -1    9    3 583.011631 607.081033  20.203184     0.3990   0
    0    9    3 774.975238 790.108890  23.048356     0.4011   0
    1    9    3  24.575068  23.617711   3.401728     0.4062   0
    2    9    3 3214.13436 3216.90104   68.05856     0.4141   0
    3    9    3 652.447933 644.092872  21.317495     0.4248   0
    4    9    3   0.692893   0.462363   1.033517     0.4380  -2
    5    9    3  13.191689  14.136469   3.007759     0.4536   0
    6    9    3 1786.51004 1840.26278   48.04416     0.4712   0
    7    9    3   0.221012   0.722442   1.376890     0.4906  -2
    8    9    3  67.346995  65.442864   6.633269     0.5117   0
    9    9    3 857.224509 908.346931  15.068794     0.5343   0
   10    9    3  24.417653  25.098092   1.001920     0.5581   0
   11    9    3 355.935711 355.671146   5.280378     0.5830   0
   13    9    3 368.521698 367.842972   4.986401     0.6357   0
   14    9    3 142.818403 143.748600   2.877370     0.6632   0
   15    9    3 352.368583 352.660187   6.009119     0.6914   0
   16    9    3  37.130628  36.117211   1.322094     0.7202   0
   17    9    3  16.337788  15.998720   1.039917     0.7495   0
   18    9    3  21.244110  26.212303   1.433485     0.7793   0
   19    9    3  47.219487  46.100412   1.901048     0.8094   0
   20    9    3  23.827182  23.715003   1.460883     0.8400   0
   21    9    3  22.234285  22.088233   1.409887     0.8708   0
   22    9    3   6.072357   6.100412   1.086713     0.9020   0
   23    9    3   6.528501   6.707563   0.984121     0.9334   0
   24    9    3   5.971561   8.064955   1.135909     0.9651   0
   25    9    3  18.326502  17.138229   1.407487     0.9969   0
   26    9    3   0.387919   0.792037   0.996720     1.0290  -6
   27    9    3   5.666409   6.149908   1.140709     1.0613  -4
   28    9    3  18.044020  14.744420   1.459083     1.0937  -4
  -30   10    3   1.935857   1.322394   1.241901     1.0965  -6
  -29   10    3   0.005085   0.608351   1.076314     1.0646  -6
  -28   10    3   5.797786   4.839613   1.231901     1.0329  -4
  -27   10    3  41.602750  41.470282   2.447004     1.0014  -4
  -26   10    3   3.223522   1.768758   1.037317     0.9701   0
  -25   10    3   6.032336   4.972502   1.114911     0.9391   0
  -24   10    3   7.448101   7.727782   1.223102     0.9084   0
  -23   10    3   8.392891   8.467423   1.280298     0.8780   0
  -22   10    3  59.028980  59.748120   2.782577     0.8479   0
  -21   10    3  33.224683  32.715783   2.059035     0.8182   0
  -20   10    3   7.201431   8.820194   1.128510     0.7890   0
  -19   10    3   6.899320   7.181825   0.911127     0.7602   0
  -18   10    3  18.066169  18.146148   1.618671     0.7319   0
  -17   10    3  37.544885  35.399668   1.546876     0.7043   0
  -16   10    3  12.032829  12.039937   0.902128     0.6773   0
  -15   10    3  39.383768  39.560935   1.509479     0.6510   0
  -14   10    3 115.728980 118.364931   3.046156     0.6256   0
  -13   10    3  22.675975  22.088233   1.033917     0.6012   0
  -12   10    3   3.190707   3.312135   0.691545     0.5778   0
  -11   10    3 113.439558 116.846752   3.242741     0.5557   0
  -10   10    3  10.782320  12.109431   0.974322     0.5349   0
   -9   10    3 361.248711 356.048416  18.868490     0.5156   0
   -8   10    3 462.400123 451.101511  20.813535     0.4980   0
   -7   10    3 276.071797 283.899788  15.837733     0.4824   0
   -6   10    3  50.806491  54.165267   5.887529     0.4687   0
   -5   10    3  23.072579  25.702844   3.852892     0.4574   0
   -4   10    3  17.131203  14.061375   2.999760     0.4485   0
   -3   10    3 130.451563 137.816574   9.391249     0.4422   0
   -2   10    3 883.703482 904.734020  45.717942     0.4385   0
   -1   10    3 188.128820 172.383109   9.978002     0.4377   0
    0   10    3  46.191811  44.218962   5.186585     0.4396   0
    1   10    3 644.980844 663.009458  23.173146     0.4442   0
    2   10    3   5.888749   4.161267   2.162227     0.4515   0
    3   10    3 525.323427 498.142548  18.747300     0.4613   0
    4   10    3 298.019714 294.098972  14.061875     0.4735   0
    5   10    3 509.202841 496.804355  19.613631     0.4879   0
    6   10    3 192.263200 180.888029  11.566075     0.5043   0
    7   10    3   0.113128   0.409567   0.703944     0.5225  -2
    8   10    3   6.977683   6.451084   0.812735     0.5424   0
    9   10    3 737.557528 738.149847  11.410487     0.5637   0
   10   10    3  37.091752  35.043596   1.183905     0.5863   0
   11   10    3  29.407749  29.374050   1.083913     0.6101   0
   12   10    3 139.450084 137.581893   2.580394     0.6349   0
   13   10    3 284.889441 285.925226   4.396248     0.6606   0
   14   10    3 111.164997 109.402848   2.301016     0.6872   0
   15   10    3  46.898880  45.558855   1.484881     0.7144   0
   16   10    3  25.745547  24.599632   1.190305     0.7423   0
   17   10    3  11.701805  11.154708   0.935125     0.7708   0
   18   10    3  68.547954  66.743560   2.124030     0.7997   0
   19   10    3   0.842913   0.756839   0.765539     0.8292  -2
   20   10    3   0.603609   0.980022   0.831533     0.8590  -2
   21   10    3   4.016664   2.131429   0.846732     0.8892   0
   22   10    3  20.798086  22.371110   1.513479     0.9197   0
   23   10    3   0.732855   1.299496   0.934725     0.9506  -2
   24   10    3   4.512454   3.686105   0.998320     0.9817   0
   25   10    3   0.318671   1.060815   0.947524     1.0130  -6
   26   10    3   0.108365   1.040317   1.060715     1.0446  -6
   27   10    3  20.127234  19.712023   1.775858     1.0764  -4
   28   10    3   0.493218   0.000000   1.179906     1.1084  -6
  -29   11    3   0.503758   0.999920   1.179906     1.0813  -6
  -28   11    3   2.973438   0.688845   1.128710     1.0501  -6
  -27   11    3   8.297289   6.759459   1.299896     1.0191  -4
  -26   11    3  56.790928  54.607731   2.807975     0.9884   0
  -25   11    3   3.551716   2.855872   1.149108     0.9580   0
  -24   11    3  84.099785  83.167746   3.282937     0.9279   0
  -23   11    3   1.150813   1.040317   0.979122     0.8981  -2
  -22   11    3  20.339430  18.574614   1.551476     0.8688   0
  -21   11    3  27.003653  24.998000   1.499880     0.8398   0
  -20   11    3  51.253775  48.716503   2.093832     0.8113   0
  -19   11    3   3.763350   3.422226   0.813935     0.7833   0
  -18   11    3  84.062769  81.173606   2.522598     0.7560   0
  -17   11    3 112.808303 111.715963   2.747980     0.7292   0
  -16   11    3 310.250525 310.087293   4.930406     0.7032   0
  -15   11    3 286.005327 280.875130   4.692425     0.6779   0
  -14   11    3  16.755522  16.973042   0.988721     0.6536   0
  -13   11    3  30.650534  29.482541   1.194504     0.6302   0
  -12   11    3  94.274854  96.228402   2.354212     0.6080   0
  -11   11    3 613.948023 622.951763  11.480682     0.5870   0
  -10   11    3 309.724385 309.383349   4.924806     0.5673   0
   -9   11    3  30.305138  32.830274   1.375090     0.5492   0
   -8   11    3  66.831017  64.636429   2.090233     0.5327   0
   -7   11    3  70.421707  70.722442   8.577514     0.5181   0
   -6   11    3 455.822300 433.854191  22.911167     0.5054   0
   -5   11    3 253.286216 241.161607  14.286457     0.4949   0
   -4   11    3   4.643705   3.312135   2.620590     0.4867  -2
   -3   11    3  36.751878  34.219762   5.147588     0.4809   0
   -2   11    3  38.634279  37.942565   5.543557     0.4775   0
   -1   11    3 2497.40019 2431.28159   76.91745     0.4767   0
    0   11    3  47.524101  43.030158   5.247580     0.4785   0
    1   11    3  28.044767  23.134249   4.424846     0.4828   0
    2   11    3  18.241075  20.883229   3.929886     0.4895   0
    3   11    3 587.989711 596.777157  22.962363     0.4986   0
    4   11    3 433.631838 429.698523  19.484641     0.5099   0
    5   11    3  47.456787  48.021058   2.910367     0.5233   0
    6   11    3 1001.61749  999.74442   18.33813     0.5386   0
    7   11    3 208.930398 212.267918   4.370650     0.5557   0
    8   11    3   6.403325   8.064955   0.624750     0.5744   0
    9   11    3 147.721292 148.584213   2.681585     0.5946   0
   10   11    3 714.985637 708.035456  11.707463     0.6161   0
   11   11    3   7.292185   6.863851   0.681146     0.6387   0
   12   11    3  72.819071  71.565875   1.861051     0.6625   0
   13   11    3 171.109380 171.596272   3.143748     0.6872   0
   14   11    3   3.084080   3.239741   0.899928     0.7127   0
   15   11    3  59.948794  60.057695   1.859851     0.7390   0
   16   11    3  94.393390  93.115051   2.508799     0.7660   0
   17   11    3   8.033111   8.236241   0.860931     0.7936   0
   18   11    3   3.495105   3.203844   0.751740     0.8218   0
   19   11    3  80.337353  80.096092   2.505800     0.8504   0
   20   11    3 362.839451 371.688664   8.096952     0.8796   0
   21   11    3  40.235601  36.720662   1.939045     0.9091   0
   22   11    3  45.012355  47.055835   2.195024     0.9390   0
   23   11    3   3.306878   1.537477   0.991921     0.9692   0
   24   11    3   1.017196   0.846332   0.956723     0.9997  -6
   25   11    3   8.620159   8.820194   1.366091     1.0305  -4
   26   11    3  30.721390  28.406627   2.025238     1.0616  -4
   27   11    3   0.022061   0.000000   1.239901     1.0929  -6
  -29   12    3   7.771752   7.506999   1.369890     1.0992  -4
  -28   12    3  29.577031  28.513319   2.135829     1.0686  -4
  -27   12    3   2.561810   1.512779   1.156108     1.0381  -6
  -26   12    3  12.493070  11.154708   1.469482     1.0080  -4
  -25   12    3  52.201723  55.498060   2.830774     0.9782   0
  -24   12    3 108.130141 110.031297   3.776098     0.9487   0
  -23   12    3   0.044034   0.940825   1.086313     0.9197  -2
  -22   12    3   0.006987   0.372070   0.707543     0.8910  -2
  -21   12    3  12.302721  10.303276   1.155508     0.8628   0
  -20   12    3 120.421553 117.713083   3.471722     0.8351   0
  -19   12    3  47.748311  46.372390   1.906647     0.8080   0
  -18   12    3 415.590326 423.502519   6.996640     0.7814   0
  -17   12    3  15.624892  13.762999   1.038717     0.7556   0
  -16   12    3  99.538206  98.597012   2.581593     0.7305   0
  -15   12    3  10.210290  14.211763   0.980122     0.7062   0
  -14   12    3 157.972485 158.999380   3.026158     0.6829   0
  -13   12    3 275.795909 276.202303   4.653228     0.6606   0
  -12   12    3 202.266400 201.907947   3.694304     0.6394   0
  -11   12    3  19.880595  19.800916   0.978922     0.6194   0
  -10   12    3  48.938309  47.744280   1.520078     0.6008   0
   -9   12    3 418.766329 423.502519   6.585073     0.5837   0
   -8   12    3  66.048399  66.091613   1.951044     0.5683   0
   -7   12    3  22.790987  23.423726   1.064715     0.5546   0
   -6   12    3 473.834961 514.794916   9.075274     0.5428   0
   -5   12    3 227.603825 230.413967   4.553636     0.5330   0
   -4   12    3 534.495068 530.338472  11.053516     0.5254   0
   -3   12    3 1712.09088 1680.04569   66.39849     0.5200   0
   -2   12    3 418.257628 411.651167  22.317215     0.5169   0
   -1   12    3 154.057401 156.237501  13.248940     0.5162   0
    0   12    3   4.478513   8.879690   3.516119     0.5178   0
    1   12    3 454.399959 440.125189  10.069594     0.5217   0
    2   12    3   6.030350   5.904428   0.826134     0.5280   0
    3   12    3  14.052716  16.320294   0.969522     0.5364   0
    4   12    3 320.649126 325.776437   6.136509     0.5469   0
    5   12    3 197.758737 200.206483   3.961683     0.5594   0
    6   12    3 104.243977 106.081513   2.265819     0.5738   0
    7   12    3 119.281873 115.338373   2.792177     0.5899   0
    8   12    3 270.237666 272.228221   4.289657     0.6075   0
    9   12    3  46.415614  47.330613   1.375890     0.6266   0
   10   12    3 863.921958 857.835472  10.543556     0.6471   0
   11   12    3 534.084118 532.182325   7.843173     0.6687   0
   12   12    3  24.179862  23.423726   1.064715     0.6914   0
   13   12    3 221.903340 224.082973   4.490641     0.7151   0
   14   12    3 132.929820 128.132149   2.942965     0.7397   0
   15   12    3 244.599180 242.094232   4.356451     0.7650   0
   16   12    3 108.372715 108.984881   2.922966     0.7912   0
   17   12    3 210.042165 206.767858   4.313655     0.8179   0
   18   12    3  41.619945  40.828834   1.789057     0.8453   0
   19   12    3  64.778485  65.119690   2.259419     0.8732   0
   20   12    3  62.714398  61.617570   2.511799     0.9015   0
   21   12    3  95.307307  93.115051   3.087753     0.9304   0
   22   12    3  13.454460  11.154708   1.269098     0.9596   0
   23   12    3  29.885677  29.591233   1.958243     0.9892   0
   24   12    3   9.580527   8.701804   1.179906     1.0191  -4
   25   12    3   2.109039   2.464703   1.067515     1.0493  -4
   26   12    3   5.841666   4.665227   1.166307     1.0799  -4
   27   12    3  20.009836  15.680346   1.663067     1.1106  -4
  -28   13    3   4.699350   3.203844   1.252900     1.0883  -4
  -27   13    3   5.405211   4.665227   1.295896     1.0584  -4
  -26   13    3  29.677299  28.513319   2.029038     1.0289  -4
  -25   13    3  41.881816  39.939205   2.401408     0.9997  -4
  -24   13    3   5.769213   2.788677   1.102112     0.9709   0
  -23   13    3  56.256400  52.994160   2.329414     0.9425   0
  -22   13    3  37.159830  34.336853   1.757859     0.9146   0
  -21   13    3  10.089800   8.701804   1.179906     0.8871   0
  -20   13    3 106.788255 106.081513   3.089753     0.8602   0
  -19   13    3   0.338509   0.280878   0.561755     0.8339  -2
  -18   13    3  46.067725  46.918746   1.917847     0.8082   0
  -17   13    3   9.869454   9.984801   0.947924     0.7832   0
  -16   13    3 294.464519 294.442044   5.147588     0.7591   0
  -15   13    3   3.345088   3.312135   0.764339     0.7357   0
  -14   13    3 117.576875 113.839793   2.560595     0.7134   0
  -13   13    3 298.832006 298.574514   4.838013     0.6920   0
  -12   13    3 352.899702 351.534377   5.624550     0.6718   0
  -11   13    3 248.725121 244.590032   4.378850     0.6529   0
  -10   13    3 261.099263 262.095132   4.856611     0.6353   0
   -9   13    3  17.747135  17.722682   0.841933     0.6191   0
   -8   13    3 186.699941 184.945204   2.991761     0.6046   0
   -7   13    3 219.250457 213.435025   3.213943     0.5917   0
   -6   13    3  52.082019  53.871290   1.321094     0.5807   0
   -5   13    3 359.649607 365.927625   5.738541     0.5716   0
   -4   13    3 275.018241 283.562915   5.051596     0.5644   0
   -3   13    3 880.439628 902.930264  15.023798     0.5594   0
   -2   13    3  44.453370  44.752520   1.471682     0.5566   0
   -1   13    3   1.254506   0.809935   0.449964     0.5559   0
    0   13    3 258.887193 269.923306   4.600032     0.5574   0
    1   13    3 268.249632 259.833613   4.190865     0.5610   0
    2   13    3   9.070546   8.584213   0.644548     0.5668   0
    3   13    3   1.481398   1.987941   0.676746     0.5747   0
    4   13    3 230.009852 237.449104   4.930806     0.5845   0
    5   13    3  13.269243  13.394528   0.731941     0.5963   0
    6   13    3 491.597197 495.022897   8.899288     0.6098   0
    7   13    3  12.303405  12.743880   0.928126     0.6249   0
    8   13    3  88.279863  85.740741   2.037037     0.6416   0
    9   13    3 433.592616 438.448523   5.862731     0.6597   0
   10   13    3 210.334402 207.919766   3.460523     0.6792   0
   11   13    3   9.431674   9.921706   0.818934     0.6998   0
   12   13    3  18.752123  20.158487   1.167307     0.7215   0
   13   13    3   2.329189   2.624190   0.680346     0.7443   0
   14   13    3   2.656721   2.340713   0.703744     0.7679   0
   15   13    3 102.567605 103.624110   2.850172     0.7924   0
   16   13    3  45.994058  45.829234   1.895448     0.8176   0
   17   13    3   0.122842   1.488281   0.805136     0.8435   0
   18   13    3  50.536902  49.557635   1.971042     0.8701   0
   19   13    3  46.883975  47.055835   2.057835     0.8972   0
   20   13    3  24.795864  26.933945   1.660667     0.9248   0
   21   13    3   2.773217   3.880590   1.024318     0.9530   0
   22   13    3  29.576739  29.591233   1.740661     0.9815   0
   23   13    3   0.044246   0.000000   1.159907     1.0105  -6
   24   13    3   0.194168   0.547556   0.887929     1.0398  -6
   25   13    3   0.949942   0.921526   1.113511     1.0694  -6
   26   13    3  50.395899  48.856191   2.795776     1.0994  -4
  -28   14    3   0.479927   0.940825   1.338493     1.1092  -6
  -27   14    3   0.064442   0.489961   0.923926     1.0799  -6
  -26   14    3   0.086167   0.000000   1.319894     1.0510  -6
  -25   14    3   7.946443   8.409327   1.333893     1.0224  -4
  -24   14    3  43.552290  41.470282   2.318215     0.9943   0
  -23   14    3   0.747760   0.000000   1.199904     0.9666  -2
  -22   14    3  79.049296  71.904648   2.882969     0.9394   0
  -21   14    3   2.041634   1.040317   0.938325     0.9127  -2
  -20   14    3  16.899806  16.890749   1.315095     0.8865   0
  -19   14    3   1.840581   1.715963   0.838333     0.8610   0
  -18   14    3  22.904209  21.620770   1.394888     0.8361   0
  -17   14    3  26.548693  26.726762   1.447484     0.8120   0
  -16   14    3  33.137651  32.033037   1.584673     0.7888   0
  -15   14    3  63.679691  60.057695   2.014839     0.7663   0
  -14   14    3  11.088491  11.491181   1.016919     0.7449   0
  -13   14    3 119.322863 118.582613   2.831174     0.7245   0
  -12   14    3  52.763367  55.349172   1.934245     0.7052   0
  -11   14    3 337.852406 339.637728   5.528558     0.6872   0
  -10   14    3  25.525529  26.520378   1.235901     0.6705   0
   -9   14    3 151.290973 147.610691   2.915767     0.6552   0
   -8   14    3   3.417538   3.920086   0.514759     0.6414   0
   -7   14    3  64.404671  65.281177   1.615871     0.6293   0
   -6   14    3  69.208511  67.727482   1.645868     0.6190   0
   -5   14    3 206.476840 205.045996   3.150148     0.6104   0
   -4   14    3  10.168679   9.733621   0.623950     0.6038   0
   -3   14    3 153.732290 154.492540   2.734381     0.5991   0
   -2   14    3 150.062508 154.492540   2.734381     0.5964   0
   -1   14    3   0.028455   0.048396   0.171586     0.5958  -2
    0   14    3   0.329156   0.372070   0.463563     0.5972  -2
    1   14    3 130.698546 130.405967   2.512199     0.6006   0
    2   14    3 269.568909 269.266558   4.594432     0.6060   0
    3   14    3 177.171911 172.383109   3.676106     0.6134   0
    4   14    3   1.996460   1.562375   0.649948     0.6226   0
    5   14    3   0.001957   0.000000   0.819934     0.6336  -2
    6   14    3   9.282611   9.609231   0.743940     0.6463   0
    7   14    3  12.235040  13.541317   0.883129     0.6607   0
    8   14    3 102.697339 103.827794   2.445404     0.6765   0
    9   14    3  29.675883  30.247580   1.209903     0.6937   0
   10   14    3  99.522509  99.992000   2.399808     0.7122   0
   11   14    3 246.187201 255.339972   4.474042     0.7319   0
   12   14    3   1.665476   1.587473   0.680346     0.7527   0
   13   14    3  15.638165  16.890749   1.068515     0.7745   0
   14   14    3  14.921435  13.394528   1.024718     0.7973   0
   15   14    3 164.405413 164.595732   3.848692     0.8209   0
   16   14    3  45.771718  45.829234   2.030838     0.8452   0
   17   14    3  73.206314  70.890729   2.357411     0.8703   0
   18   14    3  20.563803  21.158307   1.379890     0.8961   0
   19   14    3   6.207474   5.197984   0.911927     0.9225   0
   20   14    3  16.212782  16.808655   1.393888     0.9494   0
   21   14    3  14.254326  12.743880   1.356491     0.9768   0
   22   14    3   2.779618   2.822174   1.108711     1.0047  -4
   23   14    3   0.974483   1.276798   1.062115     1.0330  -6
   24   14    3   0.002481   0.532857   0.963523     1.0617  -6
   25   14    3   2.818032   3.239741   1.223902     1.0907  -4
  -27   15    3   3.514810   2.958163   1.135109     1.1025  -4
  -26   15    3   1.830773   2.279918   1.268299     1.0742  -4
  -25   15    3   6.068431   5.107191   1.310695     1.0463  -4
  -24   15    3  15.805162  16.239601   1.611871     1.0188  -4
  -23   15    3  39.551686  40.573654   2.293017     0.9918   0
  -22   15    3  11.275592   8.879690   1.311095     0.9653   0
  -21   15    3  36.620718  36.357991   2.050036     0.9393   0
  -20   15    3  41.880061  40.956723   2.175826     0.9139   0
  -19   15    3 268.800848 270.251979   5.589153     0.8892   0
  -18   15    3  82.810662  79.203664   2.669786     0.8652   0
  -17   15    3   5.723597   5.017199   0.940725     0.8419   0
  -16   15    3   4.231910   3.920086   0.871130     0.8194   0
  -15   15    3 217.276809 225.582353   4.806016     0.7979   0
  -14   15    3  28.869780  27.246220   1.461483     0.7773   0
  -13   15    3 193.853916 191.807155   3.877690     0.7578   0
  -11   15    3  10.091190   9.240861   0.851132     0.7222   0
  -10   15    3 115.180553 113.413427   2.768778     0.7063   0
   -9   15    3 142.151576 139.937705   3.075554     0.6918   0
   -8   15    3 228.096270 223.185745   4.182865     0.6788   0
   -7   15    3 189.915710 187.674986   3.287737     0.6674   0
   -6   15    3  21.731361  23.617711   1.069114     0.6577   0
   -5   15    3 157.106135 156.487581   2.751980     0.6496   0
   -4   15    3 189.588146 184.673326   3.261339     0.6434   0
   -2   15    3  28.839096  29.049776   1.077914     0.6365   0
   -1   15    3 411.717967 406.796356   6.050516     0.6359   0
    0   15    3 161.746085 163.059855   2.809175     0.6372   0
    1   15    3  17.260668  18.231441   0.939325     0.6404   0
    2   15    3   3.906614   3.959783   0.636749     0.6455   0
    3   15    3 409.681498 407.199823   6.053516     0.6524   0
    4   15    3 261.209531 255.979521   4.799616     0.6611   0
    5   15    3  34.045613  34.689325   1.295696     0.6715   0
    6   15    3  15.763243  17.221122   0.995920     0.6835   0
    7   15    3  54.188425  54.607731   1.773458     0.6970   0
    8   15    3  77.568359  76.906747   2.104632     0.7120   0
   10   15    3  30.231896  29.918506   1.422086     0.7460   0
   11   15    3 125.940458 127.453903   2.935165     0.7649   0
   12   15    3  55.312379  56.095612   1.947244     0.7848   0
   13   15    3   2.115691   3.097352   0.774338     0.8058   0
   14   15    3  20.731880  21.435185   1.296296     0.8276   0
   15   15    3  10.531418  11.154708   1.135509     0.8504   0
   16   15    3  95.684182  96.817854   2.951764     0.8740   0
   17   15    3   1.078054   0.462363   0.747940     0.8983  -2
   18   15    3  88.018596  89.863211   2.843772     0.9232   0
   19   15    3  12.897378  13.394528   1.317495     0.9488   0
   20   15    3   0.325986   0.000000   1.199904     0.9750  -2
   21   15    3   5.757490   8.642909   1.293497     1.0017  -4
   22   15    3   0.521899   1.663967   1.109311     1.0289  -4
   23   15    3   5.394358   5.017199   1.209503     1.0566  -4
   24   15    3   8.973230   8.293736   1.555076     1.0847  -4
  -26   16    3  29.386611  25.500460   2.120830     1.0985  -4
  -25   16    3  12.448731  10.175286   1.467283     1.0712  -4
  -24   16    3  75.796964  74.298456   3.447724     1.0444  -4
  -23   16    3   5.597408   4.120570   1.177306     1.0181  -4
  -22   16    3  62.328580  60.212783   2.793377     0.9922   0
  -21   16    3   0.455780   0.846332   1.122310     0.9670  -2
  -20   16    3   1.221094   0.396868   0.743341     0.9424  -2
  -19   16    3  35.239868  31.581873   1.910647     0.9184   0
  -18   16    3 156.347522 150.786337   4.174866     0.8951   0
  -17   16    3   2.186370   0.999920   0.959923     0.8727  -2
  -16   16    3   3.575404   4.839613   1.451884     0.8510   0
  -15   16    3  35.100949  36.478682   1.811855     0.8303   0
  -14   16    3 486.610237 480.886428   7.894168     0.8105   0
  -13   16    3  67.217623  66.907047   2.290217     0.7918   0
  -12   16    3 129.057365 127.002740   3.155348     0.7742   0
  -11   16    3   1.278528   2.591893   0.772738     0.7578   0
  -10   16    3  74.260135  76.032317   2.267019     0.7427   0
   -9   16    3   1.772998   2.788677   0.834933     0.7290   0
   -8   16    3 272.453311 267.301115   4.577634     0.7167   0
   -7   16    3   3.427036   3.647808   0.649348     0.7058   0
   -6   16    3  35.546533  34.454144   1.291297     0.6966   0
   -5   16    3 197.402108 198.794096   3.665707     0.6890   0
   -4   16    3 637.150588 644.600531   8.124150     0.6832   0
   -3   16    3 117.159150 116.630669   2.591793     0.6790   0
   -2   16    3 771.220025 771.666665   8.888889     0.6766   0
   -1   16    3 382.974452 388.058955   5.121590     0.6761   0
    0   16    3 133.163121 131.321094   2.520998     0.6773   0
    1   16    3 298.919499 299.612131   4.500240     0.6803   0
    2   16    3  31.557277  29.374050   1.192305     0.6851   0
    3   16    3  52.636256  51.118410   1.572874     0.6916   0
    4   16    3 393.579861 384.129269   5.879530     0.6998   0
    5   16    3 117.655261 118.364931   2.610991     0.7097   0
    6   16    3  31.062063  29.918506   1.312695     0.7210   0
    7   16    3 952.227951 948.564113  13.550916     0.7339   0
    8   16    3 843.112823 846.160406  11.635069     0.7482   0
    9   16    3  50.575130  48.437725   1.809455     0.7638   0
   10   16    3  18.124996  17.891469   1.184305     0.7806   0
   11   16    3  23.567227  22.846572   1.338293     0.7986   0
   12   16    3  10.595852  10.496760   1.036717     0.8177   0
   13   16    3  57.890885  55.796436   2.091433     0.8379   0
   14   16    3  53.973196  54.903708   2.222822     0.8589   0
   15   16    3   0.062337   0.000000   1.099912     0.8809  -2
   16   16    3 170.335351 176.078813   4.246060     0.9036   0
   17   16    3  46.543992  47.330613   2.201424     0.9272   0
   18   16    3   0.910919   1.368790   0.935925     0.9514  -2
   19   16    3  35.268361  33.637309   1.855852     0.9762   0
   20   16    3   0.569463   0.000000   1.199904     1.0017  -6
   21   16    3  10.601267   8.939385   1.255700     1.0277  -4
   22   16    3  27.135370  24.998000   1.799856     1.0543  -4
   23   16    3  14.630831  12.601492   1.561875     1.0813  -4
   24   16    3   2.946853   1.144808   1.155508     1.1087  -6
  -25   17    3  99.549410  94.860011   4.285257     1.0971  -4
  -24   17    3  14.769772   9.858811   1.758259     1.0710  -4
  -23   17    3  44.093160  46.372390   2.723782     1.0453  -4
  -22   17    3  10.762236  10.626750   1.434285     1.0201  -4
  -21   17    3   9.375484   8.879690   1.251500     0.9956   0
  -20   17    3  61.990680  58.517818   2.600792     0.9717   0
  -19   17    3  64.144105  62.721382   2.692585     0.9485   0
  -18   17    3   0.349051   1.188005   1.002720     0.9260  -2
  -17   17    3  28.406964  27.560295   1.784857     0.9043   0
  -16   17    3 144.894724 142.552196   3.820494     0.8834   0
  -15   17    3  86.710509  84.449344   2.756779     0.8635   0
  -14   17    3  47.560905  44.618830   2.003840     0.8445   0
  -13   17    3 608.998164 609.053675   9.871210     0.8265   0
  -12   17    3 232.781243 228.293836   4.532637     0.8097   0
  -11   17    3 186.716723 183.316934   4.061675     0.7940   0
  -10   17    3 304.460749 299.612131   5.538757     0.7796   0
   -9   17    3   0.200200   0.211583   0.450764     0.7665  -2
   -8   17    3   2.425354   2.016239   0.738341     0.7548   0
   -7   17    3 421.014541 418.578113   6.546676     0.7446   0
   -6   17    3 294.320084 291.703063   5.806735     0.7358   0
   -5   17    3 224.488582 224.682125   4.196864     0.7287   0
   -4   17    3 229.544864 229.201264   4.238861     0.7231   0
   -3   17    3 319.259455 318.954083   5.000400     0.7192   0
   -2   17    3 155.138921 153.252140   3.218543     0.7170   0
   -1   17    3 1211.05729 1213.03186   13.23434     0.7164   0
    0   17    3   0.481231   1.638269   0.895928     0.7176   0
    1   17    3   6.826843   6.916347   0.736341     0.7204   0
    2   17    3  28.416804  28.513319   1.281497     0.7250   0
    3   17    3 240.743252 239.611231   4.643629     0.7311   0
    4   17    3  14.180906  13.175846   0.943725     0.7389   0
    5   17    3 159.206804 156.487581   3.252340     0.7482   0
    6   17    3 134.053193 131.550376   2.981961     0.7590   0
    7   17    3  14.652990  14.667727   1.072314     0.7712   0
    8   17    3 432.860806 425.975521   6.604272     0.7848   0
    9   17    3 205.850995 202.192224   4.265659     0.7997   0
   10   17    3   7.833907   8.008259   0.962123     0.8158   0
   11   17    3  14.397698  14.061375   1.199904     0.8330   0
   12   17    3  23.868942  24.698924   1.590273     0.8514   0
   13   17    3  57.166347  57.907467   2.282817     0.8707   0
   14   17    3   0.500243   0.980022   0.930526     0.8910  -2
   15   17    3  43.511756  41.213103   2.054236     0.9122   0
   16   17    3 122.440340 122.535097   3.542117     0.9342   0
   17   17    3  58.647066  58.059755   2.438205     0.9570   0
   18   17    3 168.280202 171.596272   4.453644     0.9805   0
   19   17    3   3.299225   3.027358   0.974322     1.0046  -4
   20   17    3   7.527156   6.400388   1.113111     1.0294  -4
   21   17    3  58.746101  59.131369   2.768179     1.0547  -4
   22   17    3  14.755594  15.053196   1.474282     1.0806  -4
   23   17    3  10.529035   9.059375   1.384489     1.1069  -4
  -24   18    3  53.550103  54.312555   3.242541     1.0984  -4
  -23   18    3  19.238405  21.342693   2.309815     1.0734  -4
  -22   18    3  20.905024  21.158307   1.839853     1.0489  -4
  -21   18    3   0.422189   0.000000   1.299896     1.0251  -6
  -20   18    3   0.440272   0.688845   0.995920     1.0019  -6
  -19   18    3   0.526205   1.795456   1.098712     0.9794   0
  -18   18    3 210.275898 211.685565   5.237581     0.9576   0
  -17   18    3 198.637516 191.807155   4.708623     0.9366   0
  -16   18    3   4.952414   5.855932   1.113111     0.9165   0
  -15   18    3  29.731840  30.137689   1.866451     0.8973   0
  -14   18    3 149.761955 147.367810   4.127270     0.8791   0
  -13   18    3   3.590169   3.203844   0.966523     0.8618   0
  -12   18    3 340.449028 346.676665   6.330294     0.8457   0
  -11   18    3   5.244147   5.289577   0.965923     0.8307   0
  -10   18    3  30.821199  30.911127   1.667867     0.8169   0
   -9   18    3  37.644839  38.189345   1.730262     0.8045   0
   -8   18    3 177.953330 172.908667   3.944684     0.7933   0
   -7   18    3 416.932093 418.578113   6.955844     0.7836   0
   -6   18    3 264.372168 273.549716   5.292377     0.7753   0
   -5   18    3 593.046935 596.288696   8.790497     0.7685   0
   -4   18    3   6.686988   5.663947   0.809135     0.7632   0
   -3   18    3 127.301987 129.949604   2.963763     0.7595   0
   -2   18    3 176.470097 176.609971   3.720902     0.7574   0
   -1   18    3 173.457716 174.754419   3.436925     0.7569   0
    1   18    3 127.606002 125.654047   2.914367     0.7607   0
    2   18    3 268.780719 267.301115   4.904608     0.7649   0
    3   18    3  35.333857  37.207023   1.707863     0.7708   0
    4   18    3 227.458821 224.382449   4.194064     0.7782   0
    5   18    3  78.820115  75.858031   2.438605     0.7870   0
    6   18    3   2.387205   3.348632   0.768539     0.7973   0
    7   18    3   1.583079   1.512779   0.811735     0.8089   0
    8   18    3 161.454950 156.737861   3.755700     0.8219   0
   10   18    3 830.192207 840.932724  12.179026     0.8515   0
   11   18    3   0.671583   1.102412   0.923926     0.8681  -2
   12   18    3   9.050434  11.901548   1.241901     0.8857   0
   13   18    3   0.766792   0.756839   0.922126     0.9043  -2
   14   18    3  13.881806  14.975702   1.315695     0.9239   0
   15   18    3   0.466637   2.016239   0.937125     0.9443   0
   16   18    3  63.318726  59.748120   2.627990     0.9656   0
   17   18    3  77.997574  73.954084   3.095752     0.9876   0
   18   18    3  42.819745  43.556515   2.243820     1.0104  -4
   19   18    3  22.697867  19.182865   1.576674     1.0338  -4
   20   18    3  10.316198   7.021938   1.165907     1.0579  -4
   21   18    3   0.605895   0.144388   0.455964     1.0826  -6
   22   18    3   0.243115   0.489961   0.965923     1.1078  -6
  -23   19    3  12.949854  11.627170   1.704864     1.1023  -4
  -22   19    3   2.492206   3.385329   1.251100     1.0785  -4
  -21   19    3   1.812064   1.232001   1.198704     1.0554  -6
  -20   19    3   3.546607   3.920086   1.227502     1.0328  -4
  -19   19    3 136.126695 129.266558   4.320254     1.0110  -4
  -18   19    3  39.492297  35.518758   2.264619     0.9900   0
  -17   19    3   7.287769   6.100412   1.284297     0.9697   0
  -16   19    3  34.342164  32.487401   2.051836     0.9503   0
  -15   19    3 113.372366 111.504679   3.590113     0.9317   0
  -14   19    3  22.551237  20.791937   1.641469     0.9142   0
  -13   19    3   6.045945   6.604372   1.079314     0.8976   0
  -12   19    3  11.836502  11.627170   1.295696     0.8821   0
  -11   19    3   3.440770   2.016239   0.993920     0.8678   0
  -10   19    3 322.668540 319.668826   6.078714     0.8546   0
   -9   19    3  39.673513  39.435245   1.883849     0.8427   0
   -8   19    3   0.231590   0.518359   0.806335     0.8321  -2
   -7   19    3 220.099544 221.992240   4.767619     0.8228   0
   -6   19    3  47.923759  48.856191   1.957043     0.8149   0
   -5   19    3   0.065156   0.448864   0.723542     0.8084  -2
   -4   19    3   8.198634   9.180166   1.030118     0.8034   0
   -3   19    3  31.523590  31.469582   1.570674     0.7999   0
   -2   19    3  49.383462  49.276458   1.965443     0.7979   0
   -1   19    3  59.640599  60.835133   2.183825     0.7974   0
    0   19    3  28.109235  31.022418   1.559475     0.7984   0
    1   19    3   0.074297   0.672346   0.737941     0.8010  -2
    2   19    3   0.000454   0.476062   0.717543     0.8051  -2
    3   19    3 295.948699 296.160407   5.162587     0.8106   0
    4   19    3  20.594435  21.250400   1.290697     0.8176   0
    5   19    3   0.634003   2.131429   0.905128     0.8260   0
    6   19    3  21.619931  22.182325   1.507079     0.8358   0
    7   19    3 130.526866 128.812195   3.404728     0.8470   0
    8   19    3 432.514934 435.522058   7.512599     0.8594   0
    9   19    3  21.587250  22.560695   1.519878     0.8730   0
   10   19    3  78.673704  75.858031   2.786977     0.8877   0
   11   19    3 190.046184 188.223342   4.390049     0.9036   0
   12   19    3  51.501003  49.980901   2.262219     0.9206   0
   13   19    3   0.000708   0.000000   1.139909     0.9385  -2
   14   19    3  22.829508  22.846572   1.625070     0.9573   0
   15   19    3  22.065660  21.158307   1.563875     0.9771   0
   16   19    3   1.021062   1.368790   1.052916     0.9977  -2
   17   19    3  10.924405   9.547336   1.359491     1.0190  -4
   18   19    3   0.023338   0.624050   0.947924     1.0411  -6
   19   19    3   6.917258   6.553076   1.126310     1.0639  -4
   20   19    3   1.743206   2.788677   1.102112     1.0873  -4
  -22   20    3   6.597297   4.536537   1.490881     1.1089  -4
  -21   20    3  97.541689  83.350232   3.834293     1.0864  -4
  -20   20    3   9.749183   7.021938   1.377890     1.0645  -4
  -19   20    3  65.058985  58.670906   3.063755     1.0433  -4
  -18   20    3  11.713819  11.559075   1.563875     1.0229  -4
  -17   20    3   1.173072   1.663967   1.212503     1.0033  -6
  -16   20    3   0.424445   0.000000   1.239901     0.9846  -2
  -15   20    3   0.000000   0.000000   1.279898     0.9667  -2
  -14   20    3   3.142330   2.310215   1.124710     0.9498   0
  -13   20    3   9.334862   7.839373   1.231901     0.9339   0
  -12   20    3  54.530109  52.124230   2.454604     0.9190   0
  -11   20    3  22.294805  21.807155   1.681066     0.9052   0
  -10   20    3  41.231012  39.059375   1.999840     0.8926   0
   -9   20    3   0.005642   0.532857   0.846732     0.8812  -2
   -8   20    3   6.259452   6.299596   1.054116     0.8710   0
   -7   20    3  27.145053  25.906027   1.628670     0.8622   0
   -6   20    3  64.019804  63.994880   2.399808     0.8546   0
   -5   20    3   0.009038   0.384369   0.694344     0.8485  -2
   -4   20    3  79.224810  79.917206   2.681785     0.8437   0
   -3   20    3  94.703431  94.470842   2.915767     0.8403   0
   -2   20    3   5.443276   7.181825   1.018319     0.8384   0
   -1   20    3  35.796875  36.237501   1.805856     0.8380   0
    0   20    3  36.151641  38.436925   1.859851     0.8390   0
    1   20    3  83.390191  83.167746   2.735781     0.8414   0
    2   20    3  63.234580  67.234621   2.459803     0.8453   0
    3   20    3  96.709130  97.014739   2.954764     0.8506   0
    4   20    3   9.560778  10.048096   1.141109     0.8573   0
    5   20    3  82.019863  83.898888   2.747780     0.8653   0
    6   20    3  18.296389  18.061055   1.444884     0.8747   0
    7   20    3  21.360166  22.371110   1.608071     0.8853   0
    8   20    3  35.111858  33.405727   1.849452     0.8971   0
    9   20    3  11.704386  11.695464   1.231102     0.9102   0
   10   20    3   5.250524   3.459323   1.004320     0.9244   0
   11   20    3   5.349810   3.027358   1.043916     0.9396   0
   12   20    3  17.677551  17.806975   1.519078     0.9559   0
   13   20    3  16.667908  15.680346   1.425486     0.9732   0
   14   20    3  20.317489  17.471002   1.421086     0.9914   0
   15   20    3  33.463552  32.259819   1.931046     1.0105  -4
   16   20    3   0.049065   0.260079   0.632349     1.0304  -6
   17   20    3  45.974742  43.424626   2.372210     1.0511  -4
   18   20    3   7.896400   6.400388   1.113111     1.0725  -4
   19   20    3  12.607231   8.760899   1.183905     1.0946  -4
  -20   21    3  11.682341  10.048096   1.458083     1.0968  -4
  -19   21    3   0.165486   0.756839   1.130910     1.0763  -6
  -18   21    3   1.270735   2.591893   1.223502     1.0565  -4
  -17   21    3  21.731755  20.700844   1.910847     1.0375  -4
  -16   21    3  65.880839  65.442864   3.073954     1.0194  -4
  -15   21    3   3.279778   5.855932   1.161507     1.0022  -4
  -14   21    3   5.311299   4.451744   1.139309     0.9858   0
  -13   21    3   4.325552   5.017199   1.209503     0.9705   0
  -12   21    3  47.243241  49.557635   2.534197     0.9562   0
  -11   21    3  48.302240  46.918746   2.465803     0.9430   0
  -10   21    3   0.286163   0.809935   1.043916     0.9309  -2
   -9   21    3   5.026916   6.655868   1.186705     0.9200   0
   -8   21    3  10.931396  10.367571   1.223502     0.9102   0
   -7   21    3 105.155578 107.528298   3.318135     0.9017   0
   -6   21    3  38.396907  38.685305   1.990241     0.8945   0
   -5   21    3  46.986658  47.468302   2.066835     0.8886   0
   -4   21    3   5.309194   5.663947   1.047116     0.8841   0
   -3   21    3 208.135378 201.907947   4.831014     0.8809   0
   -2   21    3   0.342619   0.193585   0.501560     0.8791  -2
   -1   21    3   2.507965   2.722282   0.923926     0.8786   0
    0   21    3 150.720943 148.584213   3.900488     0.8796   0
    1   21    3  91.627106  89.106471   3.020558     0.8819   0
    2   21    3   0.648704   1.488281   0.951524     0.8856   0
    3   21    3  79.422668  79.738521   2.857371     0.8907   0
    4   21    3 293.178441 297.193824   6.205904     0.8970   0
    5   21    3  43.781491  43.292936   2.237021     0.9047   0
    6   21    3  49.528116  51.835853   2.447804     0.9137   0
    7   21    3  21.382922  18.488521   1.461883     0.9239   0
    8   21    3  25.624211  25.702844   1.723662     0.9352   0
    9   21    3  29.147941  28.620210   1.818854     0.9478   0
   10   21    3  74.586774  69.884009   2.842173     0.9614   0
   11   21    3  12.926172  13.175846   1.306695     0.9761   0
   12   21    3   0.388136   0.359971   0.719942     0.9918  -2
   13   21    3   2.346509   3.348632   1.024718     1.0084  -4
   14   21    3   7.761801   7.235521   1.237301     1.0260  -4
   15   21    3  59.216112  61.931945   2.832973     1.0444  -4
   16   21    3   0.489954   0.152088   0.467963     1.0637  -6
   17   21    3   4.002847   4.284557   1.076314     1.0838  -4
   18   21    3   1.997641   2.433405   0.967123     1.1046  -4
  -19   22    3  22.848959  20.700844   1.910847     1.1098  -4
  -18   22    3  29.074547  28.406627   2.238421     1.0906  -4
  -17   22    3   0.394687   0.000000   1.319894     1.0722  -6
  -16   22    3   7.849101   4.326054   1.247900     1.0547  -4
  -15   22    3  34.741451  35.518758   2.145428     1.0380  -4
  -14   22    3   1.767874   1.232001   1.065515     1.0223  -6
  -13   22    3  12.203132  10.432065   1.421086     1.0075  -4
  -12   22    3  44.780772  43.688605   2.379410     0.9938   0
  -11   22    3  15.925492  16.890749   1.643868     0.9810   0
  -10   22    3   0.097536   0.220882   0.573354     0.9694  -2
   -9   22    3   1.188226   1.638269   1.075114     0.9589   0
   -8   22    3  77.338192  74.816515   2.940765     0.9496   0
   -7   22    3   4.153122   3.724602   1.003520     0.9414   0
   -6   22    3  20.336989  21.620770   1.580874     0.9346   0
   -5   22    3  48.575984  47.193124   2.198224     0.9289   0
   -4   22    3   3.547242   3.062255   1.049916     0.9246   0
   -3   22    3  28.484750  26.623470   1.754260     0.9215   0
   -2   22    3   0.015961   0.270378   0.623950     0.9198  -2
   -1   22    3  53.605235  51.261499   2.291017     0.9193   0
    0   22    3   4.227696   4.080074   1.090713     0.9203   0
    1   22    3  35.298729  33.174946   1.958243     0.9225   0
    2   22    3  74.084182  75.162887   2.947564     0.9260   0
    3   22    3   0.000047   0.000000   1.239901     0.9308  -2
    4   22    3  58.865168  57.603492   2.580394     0.9370   0
    5   22    3   0.704003   0.756839   0.991721     0.9443  -2
    6   22    3  17.493325  17.554696   1.508279     0.9529   0
    7   22    3  10.684355  10.626750   1.369090     0.9627   0
    8   22    3  30.174535  30.247580   1.869850     0.9736   0
    9   22    3  14.782966  13.986481   1.495880     0.9856   0
   10   22    3   7.189781   5.152488   1.044116     0.9987  -4
   11   22    3  15.775797  15.208783   1.481881     1.0129  -4
   12   22    3   0.132903   0.000000   1.219902     1.0280  -6
   13   22    3   9.037481   7.343513   1.138109     1.0441  -4
   14   22    3   5.978467   6.400388   1.163707     1.0611  -4
   15   22    3  42.135862  39.560935   2.264219     1.0789  -4
   16   22    3   1.463567   0.000000   1.219902     1.0976  -6
  -17   23    3   0.010083   0.260079   0.652748     1.1074  -6
  -16   23    3   5.979832   7.021938   1.271898     1.0904  -4
  -15   23    3   2.058666   0.883529   1.090313     1.0743  -6
  -14   23    3  18.208827  16.645068   1.550276     1.0591  -4
  -13   23    3   2.595169   1.904248   1.103912     1.0448  -4
  -12   23    3   2.244836   1.232001   1.109911     1.0316  -6
  -11   23    3  18.486959  16.320294   1.615871     1.0193  -4
  -10   23    3  12.407611  11.901548   1.448884     1.0081  -4
   -9   23    3   5.457402   4.367751   1.170306     0.9981  -4
   -8   23    3   0.000580   0.384369   0.781138     0.9891  -2
   -7   23    3  43.069260  41.599172   2.321814     0.9813   0
   -6   23    3  68.532941  63.994880   2.719782     0.9747   0
   -5   23    3   0.006133   0.980022   1.049316     0.9693  -2
   -4   23    3   0.107772   0.000000   1.219902     0.9651  -2
   -3   23    3   5.137898   2.755380   1.062315     0.9622   0
   -2   23    3  48.606258  46.645168   2.322014     0.9605   0
   -1   23    3  15.696419  15.601252   1.500880     0.9601   0
    0   23    3  19.819827  21.342693   1.755460     0.9610   0
    1   23    3   0.539200   0.220882   0.582753     0.9631  -2
    2   23    3  50.935720  50.405967   2.697784     0.9665   0
    3   23    3  12.487987  10.432065   1.356491     0.9711   0
    4   23    3   4.937217   5.243680   1.190705     0.9770   0
    5   23    3   0.004191   0.672346   1.049516     0.9840  -2
    6   23    3   0.627739   0.864831   1.078714     0.9923  -2
    7   23    3   0.245470   0.000000   1.239901     1.0017  -6
    8   23    3   6.398442   5.616451   1.090113     1.0122  -4
    9   23    3   9.083930  10.239181   1.343892     1.0237  -4
   10   23    3  44.029953  42.116731   2.336213     1.0364  -4
   11   23    3   6.972742   7.181825   1.286297     1.0500  -4
   12   23    3  18.279377  18.061055   1.699864     1.0646  -4
   13   23    3   3.772144   4.284557   1.034917     1.0801  -4
   14   23    3   0.070073   0.211583   0.542757     1.0966  -6
  -15   24    3  16.588254  16.973042   1.647868     1.1109  -4
  -14   24    3  89.466534  82.985461   3.461523     1.0962  -4
  -13   24    3   0.992740   0.324874   0.706743     1.0825  -6
  -12   24    3   6.252416   4.928006   1.154308     1.0697  -4
  -11   24    3   4.318159   2.624190   1.166307     1.0579  -4
  -10   24    3  16.679605  16.482281   1.623870     1.0471  -4
   -9   24    3  22.512307  23.327034   1.835253     1.0374  -4
   -8   24    3   0.074953   0.000000   1.259899     1.0287  -6
   -7   24    3  58.356752  53.871290   2.788977     1.0212  -4
   -6   24    3  16.149757  18.402628   1.715863     1.0149  -4
   -5   24    3   0.000896   0.000000   1.199904     1.0097  -6
   -4   24    3   9.890314   8.467423   1.280298     1.0057  -4
   -3   24    3   6.099302   5.381969   1.113511     1.0029  -4
   -2   24    3  24.783272  24.898108   1.896048     1.0013  -4
   -1   24    3   1.924120   2.624190   1.069114     1.0009  -4
    0   24    3  28.644757  36.237501   2.287417     1.0017  -4
    1   24    3  64.183568  63.038557   3.016959     1.0038  -4
    2   24    3   7.517564   7.397808   1.359891     1.0070  -4
    4   24    3   0.422899   1.232001   1.109911     1.0171  -6
    5   24    3  77.486689  73.096652   3.419726     1.0239  -4
    6   24    3   4.793977   5.062095   1.214903     1.0318  -4
    7   24    3   5.149785   5.152488   1.225702     1.0408  -4
    8   24    3  10.091497   7.506999   1.315095     1.0509  -4
    9   24    3  11.801606  10.496760   1.490281     1.0621  -4
   10   24    3  90.857133  86.483081   3.719702     1.0743  -4
   11   24    3   6.526543   5.107191   1.355892     1.0874  -4
  -12   25    3   0.070961   0.302476   0.714943     1.1080  -6
  -11   25    3  23.773641  18.316935   1.797456     1.0966  -4
  -10   25    3   0.811393   1.742261   1.161507     1.0862  -4
   -9   25    3  55.112806  48.996080   2.659787     1.0768  -4
   -8   25    3   0.844598   0.359971   0.767939     1.0685  -6
   -7   25    3  96.189542  94.276558   3.883689     1.0613  -4
   -6   25    3   1.713342   2.279918   1.238101     1.0552  -4
   -5   25    3   0.000495   0.000000   1.219902     1.0502  -6
   -4   25    3   5.908211   4.451744   1.097112     1.0463  -4
   -3   25    3  20.612760  21.435185   1.759259     1.0436  -4
   -2   25    3   4.474977   4.883709   1.149108     1.0421  -4
   -1   25    3  13.083530  12.389409   1.548676     1.0417  -4
    0   25    3  40.942443  43.953384   2.651788     1.0425  -4
    1   25    3  25.997590  23.423726   1.839053     1.0445  -4
    2   25    3  39.574692  40.701144   2.424206     1.0476  -4
    3   25    3  28.270902  28.727302   2.036637     1.0519  -4
    4   25    3   0.955373   1.663967   1.160907     1.0573  -6
    5   25    3  37.980199  33.174946   2.188625     1.0638  -4
    6   25    3   5.840036   6.199604   1.394288     1.0715  -4
    7   25    3   3.009207   3.168147   1.174706     1.0802  -4
    8   25    3   6.096048   5.289577   1.241901     1.0899  -4
    9   25    3   1.717780   1.322394   1.149908     1.1007  -6
   -8   26    3  36.525853  35.043596   2.367811     1.1084  -4
   -7   26    3   3.100346   2.624190   1.166307     1.1014  -4
   -6   26    3  57.097881  55.498060   2.830774     1.0955  -4
   -5   26    3   9.071764  10.889129   1.517879     1.0907  -4
   -4   26    3  17.967132  15.918826   1.595872     1.0870  -4
   -3   26    3  55.744752  47.606191   2.483801     1.0844  -4
   -2   26    3 160.125417 157.992260   4.776218     1.0830  -4
   -1   26    3   4.201576   5.197984   1.276698     1.0826  -4
    0   26    3 135.886438 130.634449   4.343053     1.0834  -4
    1   26    3   2.798048   2.310215   1.094312     1.0853  -4
    2   26    3  33.301640  31.581873   2.135429     1.0883  -4
    3   26    3  25.653762  24.698924   1.987841     1.0924  -4
    4   26    3  39.562044  40.192385   2.409007     1.0976  -4
    5   26    3   1.720144   1.822354   1.052916     1.1039  -4
  -32    0    4   2.563763   3.459323   1.971442     1.0791  -4
  -31    0    4  38.893898  36.963443   3.890889     1.0448  -4
  -30    0    4  77.615914  87.415507   5.609551     1.0105  -4
  -29    0    4   0.884476   0.672346   1.246300     0.9763  -2
  -28    0    4   4.931001   3.920086   1.940245     0.9421   0
  -27    0    4  40.426625  40.319274   3.936685     0.9080   0
  -26    0    4 669.851212 708.567713  19.697224     0.8740   0
  -25    0    4 244.391795 255.339972   9.587233     0.8400   0
  -24    0    4  93.297690 104.235761   4.696224     0.8061   0
  -23    0    4  96.455054  93.888589   4.263259     0.7723   0
  -22    0    4   6.538186   5.335673   1.385889     0.7386   0
  -21    0    4 338.583024 327.945864  11.951644     0.7050   0
  -20    0    4 600.205849 602.654287  12.764979     0.6715   0
  -19    0    4 167.437021 169.246560   7.805376     0.6382   0
  -18    0    4 101.193088 106.907047   5.376370     0.6050   0
  -17    0    4 1089.23170 1106.80435   20.62575     0.5721   0
  -16    0    4 1907.46223 1963.21904   51.39549     0.5394   0
  -15    0    4 187.342437 189.047376  17.598592     0.5070   0
  -14    0    4 4502.40892 4601.89744  230.63755     0.4750   0
  -13    0    4 1116.73100 1145.73084   41.97064     0.4434   0
  -12    0    4 397.258023 388.453023  21.285097     0.4123   0
  -11    0    4 4263.61260 4172.82617  126.60587     0.3819   0
  -10    0    4 2988.47951 2922.24982   82.16463     0.3523   0
   -9    0    4 3769.26431 3517.39470  141.14651     0.3238   0
   -8    0    4 492.572296 541.449583  20.941325     0.2966   0
   -7    0    4 2446.00524 2567.24352   80.05220     0.2713   0
   -6    0    4 768.142095 772.778177  30.021598     0.2482   0
   -5    0    4 10792.6656 10961.2131   439.7048     0.2282   0
   -4    0    4 1150.09170 1276.53078   50.73254     0.2120   0
   -3    0    4 1793.43275 1779.01008   59.04728     0.2007   0
   -2    0    4 2890.02255 2833.20624   84.09667     0.1950   0
   -1    0    4 1245.07091 1164.08127   34.11727     0.1955   0
    0    0    4 3655.81022 3587.72298   87.44700     0.2021   0
    1    0    4 242.366492 230.413967  10.928726     0.2143   0
    2    0    4 245.076640 225.882829  10.820734     0.2311   0
    4    0    4 1371.03020 1595.87483   35.15319     0.2752   0
    5    0    4 150.692814 165.366370   8.744100     0.3009   0
    6    0    4 4490.27728 4664.51683   88.78290     0.3283   0
    7    0    4 3500.89402 3556.64506   76.33309     0.3570   0
    8    0    4 711.758169 727.322713  24.810415     0.3867   0
    9    0    4 3144.86299 3203.30373   70.17839     0.4172   0
   10    0    4 102.820445  83.532917   8.956483     0.4484   0
   11    0    4 270.461612 265.668746  18.254540     0.4801   0
   12    0    4 427.574917 409.220162  23.869490     0.5122   0
   13    0    4 1460.78028 1465.24118   24.49724     0.5446   0
   14    0    4 104.660502 108.984881   3.340533     0.5773   0
   15    0    4 1156.59189 1191.53508   24.16207     0.6103   0
   16    0    4   2.285414   2.044736   0.800736     0.6435   0
   17    0    4 947.761782 994.692023  18.291737     0.6768   0
   18    0    4 474.560716 487.929065   9.277058     0.7103   0
   19    0    4  60.970476  61.617570   2.668786     0.7439   0
   20    0    4 248.665104 260.156087   6.451484     0.7777   0
   21    0    4  57.454931  56.395588   2.853572     0.8115   0
   22    0    4  44.831186  43.292936   2.631789     0.8454   0
   23    0    4  61.444301  63.038557   3.493321     0.8794   0
   24    0    4 239.085593 254.701223   8.298536     0.9135   0
   25    0    4  15.537181  16.159107   2.009839     0.9476   0
   26    0    4  16.508849  18.920986   2.174826     0.9818   0
   27    0    4   8.022408   8.178946   1.658667     1.0160  -4
   28    0    4   3.427273   2.889769   1.461883     1.0503  -4
   29    0    4  10.839014  10.496760   1.619870     1.0846  -4
  -32    1    4  23.003350  24.698924   2.286017     1.0799  -4
  -31    1    4  33.746419  32.487401   2.507799     1.0456  -4
  -30    1    4   0.063365   0.144388   0.493960     1.0114  -6
  -29    1    4 136.495647 144.228561   5.043796     0.9772   0
  -28    1    4  25.884795  23.423726   2.226222     0.9430   0
  -27    1    4  10.528408   9.119670   1.389089     0.9090   0
  -26    1    4  23.808997  25.804336   2.031837     0.8750   0
  -25    1    4  66.747510  68.057055   2.969762     0.8410   0
  -24    1    4   0.990437   0.980022   0.950324     0.8071  -2
  -23    1    4 336.177616 340.744340   7.014239     0.7734   0
  -22    1    4 267.783383 262.419006   5.507559     0.7397   0
  -21    1    4   0.008543   0.048396   0.228782     0.7062  -2
  -20    1    4  19.296180  19.095372   1.136109     0.6728   0
  -19    1    4 317.587817 308.328933   8.428126     0.6395   0
  -18    1    4  87.108782  83.898888   3.297336     0.6064   0
  -17    1    4  64.584324  62.721382   2.059035     0.5736   0
  -16    1    4   3.438522   3.724602   0.887729     0.5410   0
  -15    1    4 325.071494 325.415566  17.317015     0.5087   0
  -14    1    4  90.363903  89.484441   8.324134     0.4768   0
  -13    1    4 605.373130 597.265818  21.016719     0.4453   0
  -12    1    4   0.125705   0.000000   1.519878     0.4144  -2
  -11    1    4   1.508589   0.000000   1.319894     0.3841  -2
  -10    1    4  36.634242  46.918746   4.520638     0.3547   0
   -9    1    4  32.355585  39.812915   3.280938     0.3264   0
   -8    1    4 383.244980 387.271418  12.594192     0.2995   0
   -7    1    4 1419.08782 1435.53725   40.91793     0.2744   0
   -6    1    4 5138.04930 5330.03369  125.56715     0.2516   0
   -5    1    4 5959.51927 6286.40118  147.46760     0.2319   0
   -4    1    4 2128.37775 2263.67530   56.13991     0.2160   0
   -3    1    4 1028.51067  985.88113   25.74594     0.2049   0
   -2    1    4   8.081989  13.911787   2.237821     0.1993   0
   -1    1    4  60.823141  53.724602   4.544236     0.1998   0
    0    1    4 5093.50791 5254.37974   76.83325     0.2063   0
    1    1    4 145.338757 123.866990   5.119390     0.2182   0
    2    1    4 1182.03542 1238.94088   21.11831     0.2348   0
    3    1    4 528.499895 494.133369  11.114111     0.2551   0
    4    1    4 826.934961 842.673485  16.255500     0.2782   0
    5    1    4  14.660553   9.671326   1.554876     0.3037   0
    6    1    4 3655.05771 3767.20302   51.55508     0.3309   0
    7    1    4 1361.04837 1403.13935   26.21990     0.3594   0
    8    1    4 921.326136 932.006338  21.369290     0.3889   0
    9    1    4 517.979270 524.368050  15.570754     0.4193   0
   10    1    4  29.003944  28.406627   3.837293     0.4503   0
   11    1    4 291.993911 286.601971  13.204344     0.4818   0
   12    1    4 712.798047 678.027357  23.434125     0.5138   0
   13    1    4  22.587201  20.883229   1.005320     0.5462   0
   14    1    4 313.545721 315.037297   4.614631     0.5788   0
   15    1    4 237.884225 239.611231   3.714903     0.6117   0
   16    1    4  46.546283  45.693944   1.487081     0.6448   0
   17    1    4 481.954137 500.824333   6.265899     0.6781   0
   18    1    4  23.586022  24.302956   1.183105     0.7115   0
   19    1    4 167.230719 162.294616   3.821694     0.7451   0
   20    1    4 134.322034 140.411267   3.317735     0.7788   0
   21    1    4  18.000667  17.138229   1.241901     0.8125   0
   22    1    4  41.607581  40.956723   1.791857     0.8464   0
   23    1    4  14.648156  12.249020   1.189905     0.8804   0
   24    1    4  26.329326  24.898108   1.596672     0.9144   0
   25    1    4  16.691812  15.443664   1.493281     0.9485   0
   26    1    4  53.168194  54.755619   2.367811     0.9826   0
   27    1    4   1.537166   1.987941   1.043317     1.0168  -4
   28    1    4  28.972785  25.804336   1.727062     1.0511  -4
   29    1    4   0.857583   0.324874   0.683945     1.0853  -6
  -32    2    4   1.494757   2.527898   1.335493     1.0822  -4
  -31    2    4   1.422319   0.249980   0.679946     1.0480  -6
  -30    2    4  15.823769  13.911787   1.864851     1.0139  -4
  -29    2    4   6.522871   6.299596   1.355292     0.9798   0
  -28    2    4  61.047864  60.523558   3.111751     0.9457   0
  -27    2    4   8.103319   6.759459   1.351892     0.9118   0
  -26    2    4  12.284708  10.823234   1.513279     0.8779   0
  -25    2    4   0.662179   1.562375   1.049916     0.8440  -2
  -24    2    4  97.644156  99.193664   3.386129     0.8103   0
  -23    2    4  36.162740  38.189345   1.853852     0.7767   0
  -22    2    4  12.198794  12.319114   1.333693     0.7432   0
  -21    2    4  77.565327  77.082233   2.458203     0.7098   0
  -20    2    4 259.582494 253.107851   6.045316     0.6765   0
  -19    2    4  35.779617  35.638049   1.552076     0.6435   0
  -18    2    4 219.737041 215.778837   6.169306     0.6106   0
  -17    2    4   3.440368   3.275838   0.941125     0.5780   0
  -16    2    4  59.527115  61.460683   2.351812     0.5457   0
  -15    2    4  89.699119  81.895948   8.325334     0.5137   0
  -14    2    4 255.836782 240.540856  13.957883     0.4821   0
  -13    2    4 202.745214 186.580673  11.473482     0.4510   0
  -12    2    4 748.057188 795.740439  25.386969     0.4205   0
  -11    2    4 6996.51830 6960.00809  196.87905     0.3907   0
  -10    2    4   8.684940   6.349892   1.915047     0.3619   0
   -9    2    4 2646.76583 2614.06777   67.48620     0.3342   0
   -8    2    4 864.331856 840.932724  24.358051     0.3079   0
   -7    2    4 161.901064 158.999380   7.817575     0.2835   0
   -6    2    4 4612.12081 4416.57827  160.82033     0.2616   0
   -5    2    4 2455.65434 2371.50028   70.12239     0.2426   0
   -4    2    4 981.332763 998.480120  29.069674     0.2275   0
   -3    2    4 371.149500 352.284717  13.888689     0.2170   0
   -2    2    4 12270.4381 12713.8005   297.6626     0.2118   0
   -1    2    4 3096.63989 3166.05961   52.88957     0.2122   0
    0    2    4 2055.97424 2132.42180   35.09399     0.2183   0
    1    2    4  68.208107  69.550036   3.836093     0.2296   0
    2    2    4 204.436248 205.906027   6.600472     0.2454   0
    4    2    4 3904.25468 3853.61810   62.07503     0.2873   0
    5    2    4 196.963579 185.217282   7.348812     0.3120   0
    6    2    4 2369.18053 2406.69106   39.24486     0.3385   0
    7    2    4 636.022967 648.159746  16.802256     0.3664   0
    8    2    4 413.813877 392.008639  13.066955     0.3954   0
    9    2    4  74.102944  74.298456   5.343972     0.4253   0
   10    2    4 291.334479 281.545876  12.416207     0.4559   0
   11    2    4 634.838928 628.454623  20.054396     0.4871   0
   12    2    4 109.576109  94.470842   7.775378     0.5188   0
   13    2    4 147.839517 147.610691   2.915767     0.5508   0
   14    2    4 106.168163 105.054096   2.049836     0.5832   0
   15    2    4  26.111378  26.110011   1.021918     0.6159   0
   16    2    4 109.257532 109.821614   2.305416     0.6487   0
   17    2    4 104.989724 108.984881   2.296616     0.6818   0
   18    2    4 154.671609 155.737941   3.244540     0.7151   0
   19    2    4  22.541850  21.994340   1.219302     0.7485   0
   20    2    4   9.813699   8.760899   0.887929     0.7820   0
   21    2    4   0.760126   1.299496   0.797936     0.8157   0
   22    2    4  55.383526  58.517818   2.294816     0.8494   0
   23    2    4   1.280848   1.987941   0.845932     0.8833   0
   24    2    4   7.050308   5.289577   1.011919     0.9172   0
   25    2    4   0.580006   0.220882   0.554556     0.9512  -2
   26    2    4  22.888623  25.198384   1.606271     0.9852   0
   27    2    4   0.109361   0.372070   0.719742     1.0193  -6
   28    2    4   1.830943   2.190225   1.006319     1.0535  -4
   29    2    4   0.026876   0.025598   0.182385     1.0877  -6
  -32    3    4  28.530947  27.770678   2.318615     1.0862  -4
  -31    3    4  12.583430  14.591233   1.833453     1.0521  -4
  -30    3    4   0.084986   0.000000   1.359891     1.0181  -6
  -29    3    4   9.413851   9.858811   1.569874     0.9841   0
  -28    3    4   1.970569   1.020018   1.252300     0.9502  -2
  -27    3    4  11.236248  10.823234   1.513279     0.9164   0
  -26    3    4   4.811562   4.161267   1.223902     0.8827   0
  -25    3    4  66.916071  67.070734   3.111951     0.8491   0
  -24    3    4  71.466299  75.858031   3.309535     0.8155   0
  -23    3    4  10.368159  10.757539   1.246300     0.7821   0
  -22    3    4  72.027784  67.398708   3.612111     0.7489   0
  -21    3    4   2.125034   1.931945   0.889529     0.7157   0
  -20    3    4 173.122579 169.767318   6.253900     0.6828   0
  -19    3    4   0.097584   0.999920   0.819934     0.6501  -2
  -18    3    4 226.442839 224.982001   5.099592     0.6176   0
  -17    3    4  28.215750  28.513319   1.601872     0.5853   0
  -16    3    4  85.567817  89.295356   3.212743     0.5534   0
  -15    3    4   0.084170   0.504060   1.008119     0.5219  -2
  -14    3    4  48.311961  44.352052   6.393089     0.4909   0
  -13    3    4  33.588987  25.906027   4.886009     0.4603   0
  -12    3    4 649.179509 615.486860  21.831053     0.4305   0
  -11    3    4 886.729139 854.324553  23.966683     0.4015   0
  -10    3    4 1225.83811 1204.68772   29.84821     0.3734   0
   -9    3    4  30.393652  36.841953   3.398928     0.3467   0
   -8    3    4  40.051266  35.997120   3.479722     0.3214   0
   -7    3    4 985.524915 958.444923  32.195824     0.2982   0
   -6    3    4   1.464614   0.036097   0.094992     0.2774  -2
   -5    3    4 736.365105 750.152087  24.649028     0.2596   0
   -4    3    4 860.474964 856.664365  26.340893     0.2455   0
   -3    3    4 1098.05375 1172.28382   36.97624     0.2358   0
   -2    3    4 4400.36814 4646.77715  132.23922     0.2310   0
   -1    3    4  15.637580  14.136469   1.955044     0.2314   0
    0    3    4   7.379915   7.128330   1.281497     0.2370   0
    1    3    4 2070.20149 2208.82329   33.83729     0.2475   0
    2    3    4 102.863218  98.795696   4.969602     0.2622   0
    3    3    4  24.690228  27.350712   2.405608     0.2805   0
    4    3    4 1087.00894 1129.54173   21.50868     0.3017   0
    5    3    4   0.464283   0.883529   1.052716     0.3253  -2
    6    3    4  14.228369   9.733621   1.497480     0.3508   0
    7    3    4 142.056130 149.560935   7.337413     0.3778   0
    8    3    4  63.578908  58.977682   4.914807     0.4060   0
    9    3    4 847.058898 813.325333  21.103112     0.4352   0
   10    3    4   0.145929   0.980022   1.484881     0.4652  -2
   11    3    4 119.856739 111.082713   8.009759     0.4958   0
   12    3    4 131.910403 132.239421   3.449724     0.5269   0
   13    3    4 173.438024 181.426386   3.232541     0.5585   0
   14    3    4  58.187355  55.647148   1.491881     0.5905   0
   15    3    4 327.414012 329.759219   4.721222     0.6227   0
   16    3    4 158.377449 162.294616   3.057355     0.6553   0
   17    3    4  16.022556  15.998720   0.959923     0.6880   0
   18    3    4   0.370755   0.547556   0.651148     0.7210  -2
   19    3    4  18.496442  20.338473   1.172506     0.7542   0
   20    3    4   1.452939   1.188005   0.784737     0.7875   0
   21    3    4   1.167741   0.705544   0.755940     0.8209  -2
   22    3    4  15.410046  16.808655   1.229902     0.8544   0
   23    3    4  10.163493   9.424146   1.105112     0.8881   0
   24    3    4   0.813866   1.689865   0.935925     0.9218   0
   25    3    4  54.160528  55.051996   2.374210     0.9556   0
   26    3    4  25.447094  26.314795   1.744060     0.9895   0
   27    3    4   4.396422   3.686105   0.998320     1.0235  -4
   28    3    4   9.431164   8.293736   1.209503     1.0575  -4
   29    3    4   2.797011   2.788677   0.968523     1.0916  -4
  -32    4    4   0.051743   1.537477   1.587073     1.0916  -6
  -31    4    4  40.376937  40.192385   3.042957     1.0577  -4
  -30    4    4  44.342937  43.688605   3.569114     1.0239  -4
  -29    4    4   2.410967   3.385329   1.324694     0.9902   0
  -28    4    4   0.144111   0.000000   1.299896     0.9565  -2
  -27    4    4 115.925697 117.930165   4.343653     0.9229   0
  -26    4    4  16.567975  13.248540   1.747060     0.8894   0
  -25    4    4  80.905735  80.454464   3.408327     0.8561   0
  -24    4    4  39.190815  40.573654   2.293017     0.8228   0
  -23    4    4  64.726810  60.679246   2.648388     0.7897   0
  -22    4    4 109.554688 105.669946   4.728422     0.7568   0
  -21    4    4  59.467587  58.670906   2.297816     0.7240   0
  -20    4    4   0.381298   0.792037   0.622950     0.6915  -2
  -19    4    4  13.786553  14.514939   0.914327     0.6592   0
  -18    4    4 339.771005 338.165046   5.884329     0.6271   0
  -17    4    4 665.082832 645.108390  15.238781     0.5954   0
  -16    4    4 430.739055 427.214722   9.920806     0.5641   0
  -15    4    4   0.238600   0.608351   0.857931     0.5332  -2
  -14    4    4 237.622024 225.282077  14.708623     0.5029   0
  -13    4    4 251.946608 236.833153  14.465443     0.4731   0
  -12    4    4 1975.67851 2024.83801   51.29590     0.4441   0
  -11    4    4  36.694704  46.236301   5.167587     0.4160   0
  -10    4    4 255.364243 248.673006  11.038117     0.3891   0
   -9    4    4 243.199008 262.743080  10.373570     0.3634   0
   -8    4    4  36.887078  41.341593   3.729102     0.3395   0
   -7    4    4  65.487794  76.906747   4.910807     0.3175   0
   -6    4    4 484.347809 456.640368  13.248340     0.2981   0
   -5    4    4 3044.86022 2989.66322   83.10695     0.2816   0
   -4    4    4  15.135963  18.061055   2.889769     0.2687   0
   -3    4    4 415.499897 430.943124  16.191505     0.2598   0
   -2    4    4 267.578399 286.263498  11.504680     0.2555   0
   -1    4    4 2396.90005 2379.29805   48.77610     0.2559   0
    0    4    4 403.271723 421.036716  12.721382     0.2609   0
    1    4    4   0.024506   1.512779   1.082313     0.2705  -2
    2    4    4 921.630977 982.117029  19.429246     0.2840   0
    3    4    4   5.347118   5.243680   1.328094     0.3010   0
    4    4    4 990.477939 942.414605  19.032477     0.3209   0
    5    4    4 2798.37844 2789.72922   51.75946     0.3432   0
    6    4    4 856.246192 853.740099  19.283657     0.3674   0
    7    4    4  17.793247  18.488521   2.579794     0.3933   0
    8    4    4 436.526896 440.544856  14.272058     0.4205   0
    9    4    4  69.504116  69.550036   5.837533     0.4487   0
   10    4    4 339.775139 332.670986  14.226062     0.4778   0
   11    4    4  94.730152  94.276558   8.349932     0.5077   0
   12    4    4  59.651324  62.721382   2.059035     0.5381   0
   13    4    4   4.759909   5.152488   0.544756     0.5691   0
   14    4    4 298.976232 295.816334   4.127670     0.6005   0
   15    4    4 146.941386 145.190884   2.650788     0.6322   0
   16    4    4  62.762532  62.405007   1.737861     0.6643   0
   17    4    4  53.989799  53.139849   1.749460     0.6967   0
   18    4    4 233.284543 236.218002   4.610631     0.7292   0
   19    4    4  81.426724  82.985461   2.368411     0.7620   0
   20    4    4 104.732028 106.287597   2.886569     0.7950   0
   21    4    4   4.345406   3.459323   0.818335     0.8281   0
   22    4    4   2.422986   2.992661   0.864931     0.8614   0
   23    4    4  20.781471  19.182865   1.313895     0.8948   0
   24    4    4  95.147000  94.470842   3.110151     0.9283   0
   25    4    4   2.068302   2.102332   1.101912     0.9618   0
   26    4    4  20.020625  19.446544   1.587473     0.9955   0
   27    4    4  44.366957  49.136169   2.383209     1.0293  -4
   28    4    4  25.370675  22.751080   1.717063     1.0631  -4
   29    4    4   4.222058   3.203844   0.930726     1.0970  -4
  -32    5    4  19.766629  22.182325   2.354812     1.0986  -4
  -31    5    4   4.323257   7.672286   1.772658     1.0650  -4
  -30    5    4   0.090045   0.000000   1.479882     1.0314  -6
  -29    5    4 111.095966 114.053276   4.912407     0.9979   0
  -28    5    4  76.185579  80.813635   3.955284     0.9645   0
  -27    5    4   5.322277   4.367751   1.755460     0.9312   0
  -26    5    4  16.689807  16.482281   1.623870     0.8980   0
  -25    5    4  27.510430  24.998000   1.799856     0.8650   0
  -24    5    4 120.010194 125.654047   4.035277     0.8321   0
  -23    5    4 346.975367 350.410367   8.236141     0.7994   0
  -22    5    4 382.367151 380.999919   8.197744     0.7668   0
  -21    5    4  18.024605  16.645068   1.468683     0.7345   0
  -20    5    4  27.197102  26.417487   1.747460     0.7025   0
  -19    5    4   2.940727   3.132649   0.955724     0.6707   0
  -18    5    4  45.928830  44.485341   2.000840     0.6392   0
  -17    5    4  34.233230  34.219762   1.520878     0.6082   0
  -16    5    4 686.217977 707.503399  12.766979     0.5775   0
  -15    5    4  15.005679  15.130890   1.166907     0.5474   0
  -14    5    4 127.382996 113.839793  11.522678     0.5179   0
  -13    5    4 319.552810 316.103111  17.067435     0.4890   0
  -12    5    4 2025.92504 2019.44204   52.12623     0.4610   0
  -11    5    4 607.967449 586.077213  21.303096     0.4341   0
  -10    5    4   6.406485   6.759459   1.923846     0.4083   0
   -9    5    4 108.191728 109.193764   6.687465     0.3839   0
   -8    5    4 409.434829 421.447184  14.369850     0.3613   0
   -7    5    4 389.486097 401.970342  13.231941     0.3408   0
   -6    5    4 138.549422 129.949604   6.383489     0.3227   0
   -5    5    4 266.768132 274.542936  10.272578     0.3076   0
   -4    5    4  80.741082  73.782197   4.981801     0.2958   0
   -3    5    4   1.038133   1.102412   0.629950     0.2878   0
   -2    5    4 1091.69797 1082.32341   26.97584     0.2839   0
   -1    5    4 953.302570 957.207022  27.843772     0.2842   0
    0    5    4 3691.65379 3742.69298   81.97464     0.2888   0
    1    5    4  45.132553  38.934485   3.494120     0.2974   0
    2    5    4 393.754038 409.624829  12.547796     0.3098   0
    3    5    4 585.346264 608.066954  16.274298     0.3254   0
    4    5    4  64.899366  63.356531   4.775618     0.3439   0
    5    5    4  32.982978  30.800036   3.218742     0.3648   0
    6    5    4  93.843880  87.228622   5.977122     0.3877   0
    7    5    4  19.913735  21.066415   2.937365     0.4123   0
    8    5    4 483.673433 455.359171  16.643868     0.4383   0
    9    5    4 429.504217 447.709783  16.503480     0.4654   0
   10    5    4 411.513234 403.174145  16.062715     0.4936   0
   11    5    4   0.147681   0.489961   0.741941     0.5225  -2
   12    5    4  19.091815  17.976162   0.932725     0.5522   0
   13    5    4 356.767028 359.073774   4.926606     0.5824   0
   14    5    4   5.203738   5.017199   0.537557     0.6131   0
   15    5    4 233.761920 232.543896   3.659707     0.6442   0
   16    5    4  17.269200  16.078814   0.962323     0.6757   0
   17    5    4 283.782443 287.279517   4.745620     0.7076   0
   18    5    4   0.016693   0.000000   0.959923     0.7397  -2
   19    5    4 243.907708 247.727781   4.406847     0.7720   0
   20    5    4  17.585047  18.402628   1.201104     0.8046   0
   21    5    4  35.196251  34.807215   1.651868     0.8373   0
   22    5    4  15.709725  14.287257   1.209503     0.8702   0
   23    5    4  52.440266  53.431825   2.339013     0.9033   0
   24    5    4   0.647440   0.739541   0.980322     0.9365  -2
   25    5    4  96.525579  94.665327   3.307935     0.9698   0
   26    5    4  54.907360  55.498060   2.532797     1.0032  -4
   27    5    4   0.431799   0.705544   0.923926     1.0367  -6
   28    5    4   0.000028   0.672346   0.967523     1.0703  -6
   29    5    4   2.554622   2.190225   1.006319     1.1040  -4
  -32    6    4   0.020445   0.000000   1.539877     1.1071  -6
  -31    6    4   3.810804   4.120570   1.502080     1.0737  -4
  -30    6    4   2.656611   2.249820   1.379890     1.0404  -4
  -29    6    4   1.394482   0.000000   1.419886     1.0072  -6
  -28    6    4  35.281241  29.374050   2.926566     0.9741   0
  -27    6    4   9.766303   8.525718   1.576674     0.9412   0
  -26    6    4  40.826726  38.313035   2.723382     0.9084   0
  -25    6    4  81.347230  82.803376   3.821694     0.8757   0
  -24    6    4   0.235074   0.000000   1.199904     0.8432  -2
  -23    6    4  66.243689  61.931945   2.832973     0.8110   0
  -22    6    4   3.037973   2.102332   0.811935     0.7789   0
  -21    6    4 255.694734 257.581893   5.456563     0.7472   0
  -20    6    4  98.102003  96.621170   3.341933     0.7157   0
  -19    6    4  86.855419  88.165047   3.192345     0.6845   0
  -18    6    4 156.698437 160.262779   4.304056     0.6537   0
  -17    6    4 332.257269 325.415566   9.019278     0.6234   0
  -16    6    4 354.140155 351.534377   8.624310     0.5935   0
  -15    6    4  46.378529  47.193124   1.786057     0.5642   0
  -14    6    4 107.739097 107.735781   4.151668     0.5356   0
  -13    6    4  77.553654  86.669166   9.867811     0.5078   0
  -12    6    4 482.694992 481.763958  24.143069     0.4809   0
  -11    6    4 2503.76906 2478.84579   74.67903     0.4551   0
  -10    6    4 255.883369 245.215982  13.779698     0.4306   0
   -9    6    4   2.696370   1.663967   1.702664     0.4076  -2
   -8    6    4  63.971575  62.405007   5.055596     0.3864   0
   -7    6    4 627.336385 631.466382  16.584473     0.3672   0
   -6    6    4 690.371959 675.426065  17.671786     0.3505   0
   -5    6    4  21.198406  20.974722   2.564595     0.3367   0
   -4    6    4 905.625403 891.548275  22.691785     0.3259   0
   -3    6    4  86.198753  84.449344   5.513559     0.3187   0
   -2    6    4 949.292281 969.622029  24.910007     0.3151   0
   -1    6    4 221.820338 233.154247  10.077394     0.3154   0
    0    6    4 168.304974 168.466922   8.825694     0.3196   0
    1    6    4 2580.27541 2546.00792   54.49244     0.3274   0
    2    6    4 203.727550 214.605331   9.082273     0.3387   0
    3    6    4  17.839200  19.095372   2.621790     0.3530   0
    4    6    4 1142.65148 1126.18350   25.50356     0.3701   0
    5    6    4 1758.73258 1761.33999   38.60931     0.3896   0
    6    6    4 931.929577 939.347351  23.905088     0.4111   0
    7    6    4  37.147834  32.715783   3.889289     0.4344   0
    8    6    4 578.164648 583.658906  18.843293     0.4592   0
    9    6    4 269.147914 274.211663  14.240461     0.4851   0
   10    6    4 152.891392 148.097052  10.465363     0.5122   0
   11    6    4   4.484490   4.579234   0.641949     0.5401   0
   12    6    4  35.173461  35.877230   1.197904     0.5689   0
   13    6    4   0.868684   1.299496   0.478762     0.5982   0
   14    6    4 224.089976 221.396688   3.868491     0.6282   0
   15    6    4  50.195640  49.416947   1.546476     0.6586   0
   16    6    4 140.730502 139.464943   3.070354     0.6895   0
   17    6    4   0.523536   0.372070   0.609951     0.7207  -2
   18    6    4  83.946979  85.740741   2.407407     0.7522   0
   19    6    4   4.669903   4.039777   0.763739     0.7840   0
   20    6    4  59.530193  60.368070   2.020038     0.8161   0
   21    6    4 146.438288 145.190884   3.614711     0.8484   0
   22    6    4  16.907167  18.146148   1.363091     0.8809   0
   23    6    4   0.632308   1.392289   0.967523     0.9136  -2
   24    6    4   0.826493   0.960323   0.960323     0.9464  -2
   25    6    4   8.636354   7.075034   1.117111     0.9794   0
   26    6    4   1.276085   1.904248   1.048716     1.0125  -4
   27    6    4   0.103635   0.006399   0.092793     1.0457  -6
   28    6    4  11.129157  10.175286   1.212103     1.0790  -4
  -31    7    4   0.538210   0.000000   1.519878     1.0840  -6
  -30    7    4  17.782395  18.061055   2.124830     1.0510  -4
  -29    7    4  10.936345  11.832653   1.788657     1.0181  -4
  -28    7    4   0.691241   1.768758   1.356491     0.9854  -2
  -27    7    4   0.006026   0.000000   1.359891     0.9529  -2
  -26    7    4   7.829118   8.939385   1.554676     0.9205   0
  -25    7    4   9.560467   9.547336   1.421286     0.8883   0
  -24    7    4  44.806462  45.154788   2.553396     0.8563   0
  -23    7    4 154.942019 159.756819   4.550036     0.8245   0
  -22    7    4   1.307765   1.415987   0.809135     0.7930   0
  -21    7    4  35.560484  35.877230   1.916647     0.7618   0
  -20    7    4  91.390499  85.370770   3.326134     0.7310   0
  -19    7    4   4.759392   4.665227   1.123110     0.7005   0
  -18    7    4 246.855252 242.094232   6.845852     0.6704   0
  -17    7    4  21.319859  20.428766   1.265499     0.6409   0
  -16    7    4 125.975369 128.358631   2.945564     0.6119   0
  -15    7    4 433.872096 438.029857   7.952764     0.5835   0
  -14    7    4 134.546030 134.781317   3.714903     0.5559   0
  -13    7    4 453.224724 468.252139  10.386369     0.5292   0
  -12    7    4  14.277003   9.059375   3.431126     0.5034   0
  -11    7    4 229.858492 223.185745  13.743700     0.4788   0
  -10    7    4 102.239222  99.992000   8.799296     0.4556   0
   -9    7    4 250.308506 228.293836  11.784857     0.4339   0
   -8    7    4  995.85564 1062.02314   29.98040     0.4140   0
   -7    7    4 197.439737 207.343412  10.655148     0.3962   0
   -6    7    4  28.471293  32.601492   3.539917     0.3808   0
   -5    7    4  84.443929  78.316235   5.486561     0.3681   0
   -4    7    4 613.338546 618.467422  17.904968     0.3583   0
   -3    7    4   0.001730   0.960323   1.136709     0.3517  -2
   -2    7    4  60.989497  60.368070   5.127790     0.3485   0
   -1    7    4   8.723869   5.759539   1.919846     0.3488   0
    0    7    4 1462.26693 1493.70300   34.78222     0.3525   0
    1    7    4 475.645826 481.325093  16.673066     0.3596   0
    2    7    4 297.065595 280.540056  12.394008     0.3699   0
    3    7    4  43.233536  47.468302   4.409247     0.3831   0
    4    7    4 270.928164 281.210403  11.402688     0.3989   0
    5    7    4 171.856695 163.826894   8.703304     0.4171   0
    6    7    4 444.982587 436.775057  15.464763     0.4372   0
    7    7    4   0.053322   0.792037   1.388289     0.4592  -2
    8    7    4 1083.25984 1084.95680   30.30238     0.4827   0
    9    7    4 137.706432 142.313515  10.258979     0.5074   0
   10    7    4 187.908051 186.853951   4.100672     0.5334   0
   11    7    4  35.163035  35.043596   1.302296     0.5603   0
   12    7    4  30.011346  30.247580   1.099912     0.5880   0
   13    7    4  71.677278  70.386469   1.845652     0.6165   0
   14    7    4  88.328480  87.789877   2.061235     0.6455   0
   15    7    4  46.999744  46.918746   1.506879     0.6752   0
   16    7    4   3.739735   4.284557   0.745140     0.7053   0
   17    7    4 240.472202 243.964882   4.373250     0.7359   0
   18    7    4  16.512158  17.891469   1.184305     0.7668   0
   19    7    4  23.131117  24.500540   1.385889     0.7980   0
   20    7    4  11.375560   9.921706   1.070914     0.8296   0
   21    7    4   4.983338   4.367751   0.877730     0.8614   0
   22    7    4   2.152090   3.496620   0.897528     0.8934   0
   23    7    4   7.919245   6.969042   1.108711     0.9256   0
   24    7    4  27.314987  26.623470   1.754260     0.9580   0
   25    7    4  16.407889  17.304216   1.497480     0.9906   0
   26    7    4  13.824419  12.672586   1.352692     1.0234  -4
   27    7    4   1.374525   1.276798   0.949124     1.0562  -6
   28    7    4  24.723913  23.230542   1.542277     1.0892  -4
  -31    8    4   1.910251   0.302476   0.714943     1.0957  -6
  -30    8    4   0.858564   1.020018   1.191705     1.0631  -6
  -29    8    4  20.737209  15.601252   1.895848     1.0306  -4
  -28    8    4   6.483727   4.536537   1.320494     0.9983  -4
  -27    8    4  50.228120  48.996080   3.079754     0.9662   0
  -26    8    4   9.141747   7.343513   1.354892     0.9342   0
  -25    8    4   0.092775   0.000000   1.219902     0.9025  -2
  -24    8    4   7.733022   7.289417   1.241901     0.8711   0
  -23    8    4   0.040000   0.000000   1.239901     0.8399  -2
  -22    8    4  87.541510  90.242780   3.229742     0.8090   0
  -21    8    4  46.369115  43.953384   2.121430     0.7784   0
  -20    8    4  56.598240  53.724602   2.931765     0.7482   0
  -19    8    4  17.986621  16.973042   1.071114     0.7185   0
  -18    8    4 512.986071 503.962182   9.877210     0.6892   0
  -17    8    4   6.517742   7.506999   1.041117     0.6605   0
  -16    8    4   2.227239   2.923866   0.752340     0.6324   0
  -15    8    4 396.766226 396.774657   8.764099     0.6050   0
  -14    8    4  89.803109  90.052896   2.277418     0.5784   0
  -13    8    4 143.654173 145.431965   3.858891     0.5528   0
  -12    8    4   0.049132   0.089993   0.113991     0.5282  -2
  -11    8    4  14.146039  14.136469   3.458923     0.5048   0
  -10    8    4 176.651068 180.619150  12.632589     0.4828   0
   -9    8    4 1308.73932 1286.55397   40.17119     0.4624   0
   -8    8    4  91.879135 100.994420   8.642309     0.4438   0
   -7    8    4 1320.46525 1308.88769   39.79482     0.4272   0
   -6    8    4 493.578498 514.794916  18.604312     0.4130   0
   -5    8    4 812.559870 831.679064  23.646908     0.4013   0
   -4    8    4 318.849604 301.345492  12.151028     0.3923   0
   -3    8    4 254.782653 237.141028  11.087113     0.3863   0
   -2    8    4 573.818080 578.356231  17.795576     0.3834   0
   -1    8    4  39.682235  43.424626   4.612631     0.3836   0
    0    8    4   7.931926  10.239181   2.431805     0.3870   0
    1    8    4 1402.18390 1479.05327   35.38037     0.3935   0
    2    8    4 4055.83480 4087.99655   76.72186     0.4029   0
    3    8    4   0.037406   1.822354   1.727862     0.4151  -2
    4    8    4 671.273218 701.134308  22.241421     0.4297   0
    5    8    4 129.928462 132.699784   8.524118     0.4466   0
    6    8    4  96.958523  87.977362   7.315815     0.4655   0
    7    8    4   8.035152   6.051116   2.459803     0.4862   0
    8    8    4  21.087880  17.304216   3.410927     0.5084   0
    9    8    4   0.024615   0.828034   0.709743     0.5320  -2
   10    8    4  46.198564  46.645168   1.502480     0.5568   0
   11    8    4  86.828631  88.541017   1.881849     0.5826   0
   12    8    4 145.920325 146.156407   2.659587     0.6093   0
   13    8    4 401.871807 399.168466   5.993521     0.6368   0
   14    8    4 167.320552 167.171526   3.102952     0.6650   0
   15    8    4   2.316396   3.062255   0.734941     0.6938   0
   16    8    4  26.487387  27.455404   1.257499     0.7232   0
   17    8    4   7.627064   6.400388   0.809535     0.7530   0
   18    8    4   0.078748   0.348072   0.601752     0.7833  -2
   19    8    4   2.538793   2.559795   0.831933     0.8139   0
   20    8    4  14.759851  19.095372   1.398288     0.8448   0
   21    8    4   0.415810   0.518359   0.791937     0.8761  -2
   22    8    4   9.268752   8.178946   1.086713     0.9076   0
   23    8    4   1.155723   0.656048   0.874730     0.9393  -2
   24    8    4  22.421575  21.158307   1.563875     0.9713   0
   25    8    4  11.626376  11.154708   1.269098     1.0034  -4
   26    8    4   0.010568   0.639949   0.927926     1.0358  -6
   27    8    4  16.810919  16.401188   1.457883     1.0683  -4
   28    8    4   4.594089   6.149908   1.140709     1.1009  -4
  -31    9    4   8.671704   6.501980   1.631869     1.1088  -4
  -30    9    4   0.557021   1.322394   1.241901     1.0766  -6
  -29    9    4  30.955893  27.876170   2.639789     1.0445  -4
  -28    9    4   8.445584   8.584213   1.464883     1.0127  -4
  -27    9    4   3.238982   1.392289   1.156307     0.9810  -2
  -26    9    4   2.719123   3.203844   1.109711     0.9496   0
  -25    9    4  16.953333  15.680346   1.979842     0.9184   0
  -24    9    4   1.493569   0.809935   1.241901     0.8875  -2
  -23    9    4  12.119377  10.626750   1.564675     0.8569   0
  -22    9    4  28.254383  23.520618   1.842853     0.8267   0
  -21    9    4 141.346353 138.757299   4.240461     0.7968   0
  -20    9    4   0.456901   1.368790   1.099712     0.7673  -2
  -19    9    4 658.686260 654.795715  12.793976     0.7383   0
  -18    9    4 112.448120 106.907047   2.894968     0.7099   0
  -17    9    4 235.769055 235.910727   5.529158     0.6820   0
  -16    9    4 1131.24948 1136.27320   18.87609     0.6549   0
  -15    9    4  33.673472  32.830274   1.489681     0.6285   0
  -14    9    4 358.659285 364.780817   7.257419     0.6029   0
  -13    9    4  65.142842  64.154967   1.922246     0.5783   0
  -12    9    4 617.831838 633.981680  13.596112     0.5549   0
  -11    9    4  58.737281  55.647148   2.237821     0.5327   0
  -10    9    4 2523.86539 2514.82131   68.19854     0.5119   0
   -9    9    4 688.111954 696.904247  27.981761     0.4927   0
   -8    9    4 567.562637 573.077753  22.023038     0.4753   0
   -7    9    4 3835.97147 3832.54149  104.00048     0.4599   0
   -6    9    4 3911.92764 3966.16310  133.50692     0.4466   0
   -5    9    4  96.591379  94.470842   7.775378     0.4358   0
   -4    9    4 655.183848 668.686104  21.720662     0.4276   0
   -3    9    4 943.592210 948.564113  25.253980     0.4221   0
   -2    9    4 253.865386 245.215982  12.213823     0.4194   0
   -1    9    4 2876.86441 2880.23848   61.17891     0.4197   0
    0    9    4 1361.24605 1410.64075   36.80586     0.4228   0
    1    9    4 1250.65423 1267.97066   32.75858     0.4287   0
    2    9    4 1380.82023 1368.89049   34.77722     0.4374   0
    3    9    4 631.985995 646.633168  20.850932     0.4486   0
    4    9    4 157.801804 160.009699  10.119190     0.4622   0
    5    9    4 336.457326 337.062634  15.788337     0.4779   0
    6    9    4 2296.80620 2324.98240   55.93073     0.4956   0
    7    9    4 285.394963 286.601971  14.897208     0.5151   0
    8    9    4 466.529055 469.551335   7.800576     0.5361   0
    9    9    4 100.580115  99.193664   2.390209     0.5585   0
   10    9    4 695.229895 713.901287  10.152788     0.5822   0
   11    9    4 534.544889 538.196943   6.959443     0.6069   0
   12    9    4 926.515746 927.737380  12.792177     0.6326   0
   13    9    4 441.171800 439.705723   6.290497     0.6592   0
   14    9    4 128.663177 127.453903   2.709383     0.6864   0
   15    9    4   7.074604   5.953124   0.731941     0.7144   0
   16    9    4 188.306645 188.497820   3.569514     0.7429   0
   17    9    4  92.400003  93.308135   2.511399     0.7720   0
   18    9    4  57.162174  58.212243   2.136229     0.8015   0
   19    9    4  71.317768  72.755079   2.558795     0.8315   0
   20    9    4  47.500958  48.716503   2.093832     0.8618   0
   21    9    4  94.346850  97.409107   2.960763     0.8924   0
   22    9    4  91.594099  94.082473   3.103752     0.9234   0
   23    9    4   0.187383   0.396868   0.705544     0.9546  -2
   24    9    4   0.003141   0.084093   0.330574     0.9861  -2
   25    9    4   0.248486   0.000000   1.159907     1.0177  -6
   26    9    4   0.386239   1.663967   0.877130     1.0496  -4
   27    9    4   2.504993   2.755380   0.929526     1.0817  -4
  -30   10    4  10.570192   7.895468   1.629670     1.0915  -4
  -29   10    4   0.053979   0.000000   1.339893     1.0599  -6
  -28   10    4  19.557655  17.387509   1.834653     1.0285  -4
  -27   10    4  40.908866  38.313035   2.475802     0.9974   0
  -26   10    4  28.094767  26.314795   2.051836     0.9665   0
  -25   10    4  20.621060  20.700844   1.728862     0.9359   0
  -24   10    4 171.695824 181.426386   5.656947     0.9055   0
  -23   10    4  93.249533  96.032317   3.919686     0.8756   0
  -22   10    4   3.128951   3.571814   1.285097     0.8460   0
  -21   10    4   0.001581   0.168087   0.483761     0.8168  -2
  -20   10    4   9.235968   8.008259   1.075314     0.7881   0
  -19   10    4 104.127254  98.002160   2.969762     0.7599   0
  -18   10    4 543.601339 534.029377  10.629750     0.7323   0
  -17   10    4  11.422806  11.970642   0.899528     0.7054   0
  -16   10    4   0.147087   0.774338   0.598352     0.6791  -2
  -15   10    4 155.377928 154.741220   3.482921     0.6537   0
  -14   10    4 270.114823 264.041376   4.549636     0.6292   0
  -13   10    4   3.121781   2.889769   0.509959     0.6057   0
  -12   10    4  79.855532  82.258319   2.176626     0.5833   0
  -11   10    4 661.184680 686.385088  13.622910     0.5622   0
  -10   10    4  22.825084  26.007919   1.325894     0.5425   0
   -9   10    4 100.769031 105.669946   3.906088     0.5245   0
   -8   10    4  61.812214  59.593632   7.564995     0.5082   0
   -7   10    4  84.663177  94.665327   8.950884     0.4938   0
   -6   10    4 447.153011 456.213102  20.076794     0.4815   0
   -5   10    4 1161.71497 1198.44852   40.84833     0.4715   0
   -4   10    4 214.075385 211.685565  12.221022     0.4639   0
   -3   10    4 310.827013 328.308135  16.306695     0.4588   0
   -2   10    4   2.423038   2.889769   2.311815     0.4564  -2
   -1   10    4 4347.23469 4441.86714  109.29726     0.4566   0
    0   10    4 3085.79304 3094.44934   70.08819     0.4594   0
    1   10    4 2740.13074 2848.12905   62.97156     0.4649   0
    2   10    4 523.826611 521.623869  21.011119     0.4729   0
    3   10    4 529.959449 520.710742  20.992721     0.4833   0
    4   10    4 431.092436 426.388388  18.170546     0.4959   0
    5   10    4 349.118169 350.410367  16.846652     0.5106   0
    6   10    4 317.452953 325.776437   7.580394     0.5272   0
    7   10    4 554.382144 564.492440   9.503240     0.5456   0
    8   10    4 708.841412 723.552115  13.448924     0.5655   0
    9   10    4  19.304065  20.428766   0.903928     0.5868   0
   10   10    4  89.777439  88.917786   1.885849     0.6093   0
   11   10    4 609.808494 610.535256   8.894888     0.6330   0
   12   10    4 146.544543 144.709323   2.646388     0.6577   0
   13   10    4  42.329694  43.424626   1.449684     0.6833   0
   14   10    4 114.776640 113.839793   2.560595     0.7096   0
   15   10    4   3.472499   3.802196   0.896928     0.7367   0
   16   10    4  27.946274  28.087753   1.377890     0.7644   0
   17   10    4  48.083913  47.744280   1.796456     0.7927   0
   18   10    4 135.527595 143.030157   3.587713     0.8214   0
   19   10    4 119.599595 124.089673   3.564515     0.8507   0
   20   10    4   3.075649   3.027358   0.904728     0.8803   0
   21   10    4  65.134907  63.356531   2.546996     0.9104   0
   22   10    4  92.874841  90.813635   3.049356     0.9407   0
   23   10    4  42.232125  39.812915   2.019038     0.9714   0
   24   10    4   0.412196   1.254300   0.918327     1.0023  -6
   25   10    4   0.522504   0.324874   0.695344     1.0335  -6
   26   10    4   6.294035   5.711643   1.051516     1.0649  -4
   27   10    4  14.487066  12.530598   1.345092     1.0966  -4
  -30   11    4   0.094574   0.688845   1.078914     1.1078  -6
  -29   11    4   0.037384   1.299496   1.276698     1.0766  -6
  -28   11    4   1.677146   2.656687   1.369090     1.0458  -4
  -27   11    4   3.258386   3.275838   1.158307     1.0151  -4
  -26   11    4   0.446183   1.254300   1.097512     0.9848  -2
  -25   11    4   0.766516   1.322394   1.057915     0.9548  -2
  -24   11    4  96.358283  97.211823   3.549316     0.9251   0
  -23   11    4 167.968861 166.913047   4.909207     0.8958   0
  -22   11    4 108.651845 110.661547   3.786897     0.8669   0
  -21   11    4 149.043424 151.032017   4.178266     0.8384   0
  -20   11    4 286.953431 291.361591   6.144708     0.8105   0
  -19   11    4 150.551103 145.190884   3.855692     0.7831   0
  -18   11    4  93.474583  90.813635   2.668187     0.7563   0
  -17   11    4  27.406135  26.417487   1.541877     0.7303   0
  -16   11    4 258.378500 256.619870   4.485241     0.7049   0
  -15   11    4 303.915651 303.083853   5.222582     0.6805   0
  -14   11    4  17.888638  17.554696   1.256899     0.6570   0
  -13   11    4 556.901029 567.347011   8.574514     0.6345   0
  -12   11    4 486.696851 492.356711   8.875290     0.6132   0
  -11   11    4  25.561317  24.998000   1.099912     0.5931   0
  -10   11    4 554.054516 569.731321  10.979322     0.5745   0
   -9   11    4 368.874294 369.763318   6.153108     0.5575   0
   -8   11    4  31.056615  28.727302   1.286297     0.5422   0
   -7   11    4  20.506683  21.713863   1.957043     0.5287   0
   -6   11    4 1324.85004 1332.87347   45.26878     0.5173   0
   -5   11    4 169.172519 167.430205  12.162627     0.5080   0
   -4   11    4 1118.31263 1093.53742   37.03544     0.5009   0
   -3   11    4 252.121491 249.304155  14.525638     0.4962   0
   -2   11    4 354.968123 364.398948  18.324934     0.4940   0
   -1   11    4 943.676717 962.163425  35.359971     0.4942   0
    0   11    4  15.699149  12.672586   3.773298     0.4968   0
    1   11    4  29.131491  24.500540   4.850612     0.5019   0
    2   11    4  46.151094  43.953384   6.231701     0.5093   0
    3   11    4 180.898416 189.873210  12.676586     0.5190   0
    4   11    4   8.415754   7.783477   0.892729     0.5307   0
    5   11    4  16.205430  15.998720   0.879930     0.5445   0
    6   11    4 307.310712 313.619010   6.729262     0.5601   0
    7   11    4 644.154375 655.307574  12.798976     0.5774   0
    8   11    4 329.686312 334.131669   6.214703     0.5963   0
    9   11    4  32.254526  32.146328   1.020518     0.6165   0
   10   11    4  27.455682  25.702844   1.115311     0.6380   0
   11   11    4 330.280877 329.033277   6.167107     0.6606   0
   12   11    4 136.908381 137.581893   3.049556     0.6843   0
   13   11    4  10.188718  10.175286   0.893129     0.7089   0
   14   11    4  85.431160  84.265659   2.203024     0.7344   0
   15   11    4  27.295204  27.037837   1.351892     0.7606   0
   16   11    4 163.602869 163.826894   4.095672     0.7874   0
   17   11    4   2.692064   2.689385   0.787137     0.8149   0
   18   11    4  21.141756  22.751080   1.430886     0.8429   0
   19   11    4 132.493996 136.411487   3.503720     0.8714   0
   20   11    4  25.803770  21.527878   1.484681     0.9004   0
   21   11    4  72.313667  72.755079   2.729382     0.9298   0
   22   11    4   6.335274   6.100412   1.086713     0.9595   0
   23   11    4   2.675140   1.276798   0.994320     0.9896  -2
   24   11    4   0.189415   1.144808   0.962923     1.0200  -6
   25   11    4  38.600656  37.207023   2.073834     1.0507  -4
   26   11    4   0.039332   0.940825   1.008719     1.0816  -6
  -29   12    4   0.074522   0.532857   0.934325     1.0947  -6
  -28   12    4   3.475696   4.367751   1.212103     1.0643  -4
  -27   12    4   0.046417   0.159987   0.495960     1.0342  -6
  -26   12    4  50.376488  50.548056   2.701584     1.0045  -4
  -25   12    4   7.968187   5.428466   1.211503     0.9750   0
  -24   12    4  32.994936  33.174946   2.188625     0.9460   0
  -23   12    4   5.589240   4.839613   1.143908     0.9174   0
  -22   12    4  25.754496  24.898108   1.596672     0.8892   0
  -21   12    4  64.448100  63.994880   2.559795     0.8614   0
  -20   12    4   2.147513   2.131429   0.846732     0.8343   0
  -19   12    4   1.576990   1.587473   0.806335     0.8077   0
  -18   12    4   2.090597   2.559795   0.735941     0.7818   0
  -17   12    4   7.840405   7.397808   0.815935     0.7566   0
  -16   12    4  88.338493  96.228402   2.550396     0.7322   0
  -15   12    4 285.940533 290.338372   5.111591     0.7087   0
  -14   12    4   2.114143   2.249820   0.629950     0.6861   0
  -13   12    4  82.693848  82.258319   2.176626     0.6646   0
  -12   12    4 224.843775 223.484621   4.185665     0.6443   0
  -11   12    4  24.303587  24.106171   1.080114     0.6253   0
  -10   12    4  18.631207  18.488521   0.945924     0.6077   0
   -9   12    4   3.395995   3.802196   0.701944     0.5916   0
   -8   12    4 201.561001 209.074874   4.048476     0.5772   0
   -7   12    4   0.058708   0.372070   0.597752     0.5645  -2
   -6   12    4 151.459786 155.987621   3.247140     0.5538   0
   -5   12    4  56.711497  57.603492   1.973242     0.5451   0
   -4   12    4 151.005558 158.999380   4.791417     0.5386   0
   -3   12    4 106.938991 114.266958   3.420526     0.5342   0
   -2   12    4 267.426675 281.881549   8.058555     0.5321   0
   -1   12    4   0.086814   0.504060   0.496960     0.5323  -2
    0   12    4   7.721194   7.951764   0.902328     0.5348   0
    1   12    4   0.426706   3.027358   1.113511     0.5395   0
    2   12    4  43.024439  42.768178   1.700264     0.5464   0
    3   12    4   4.145091   4.494040   0.635949     0.5554   0
    4   12    4   1.617095   2.527898   0.540557     0.5664   0
    5   12    4 253.969222 254.382149   5.422566     0.5793   0
    6   12    4   6.304662   6.249500   0.549956     0.5940   0
    7   12    4 217.308977 216.955543   4.418647     0.6104   0
    8   12    4  11.177762  12.815375   0.715943     0.6282   0
    9   12    4  46.872905  47.882569   1.383889     0.6475   0
   10   12    4  49.739383  49.839613   1.553076     0.6680   0
   11   12    4  67.041752  66.580273   1.795056     0.6896   0
   13   12    4   2.556216   2.689385   0.688745     0.7360   0
   14   12    4 141.505211 138.992980   3.065155     0.7606   0
   15   12    4   2.046467   2.249820   0.719942     0.7859   0
   16   12    4  49.735446  48.298636   1.806855     0.8119   0
   17   12    4   0.186093   0.809935   0.773938     0.8386  -2
   18   12    4   6.314131   6.501980   0.917927     0.8658   0
   19   12    4   0.516049   0.774338   0.809535     0.8936  -2
   20   12    4  10.383613  10.692045   1.177106     0.9219   0
   21   12    4   3.152301   3.422226   1.035917     0.9506   0
   22   12    4   0.912633   1.368790   1.029518     0.9797  -2
   23   12    4   1.587477   0.792037   1.032317     1.0092  -6
   24   12    4   7.721976   6.655868   1.186705     1.0390  -4
   25   12    4   0.424670   0.656048   0.939525     1.0691  -6
   26   12    4   0.002997   0.577554   0.881529     1.0995  -6
  -28   13    4   1.734874   2.279918   1.268299     1.0841  -4
  -27   13    4   6.154831   4.536537   1.235301     1.0546  -4
  -26   13    4  98.006709  99.792116   3.795896     1.0254  -4
  -25   13    4   0.065890   0.000000   1.219902     0.9966  -2
  -24   13    4  10.084060  10.303276   1.412287     0.9682   0
  -23   13    4  66.869905  67.234621   2.787777     0.9403   0
  -22   13    4   6.144723   4.080074   1.009919     0.9128   0
  -21   13    4   0.816326   1.102412   0.965923     0.8858  -2
  -20   13    4   2.192256   2.310215   0.881529     0.8594   0
  -19   13    4   1.469736   1.439885   0.815935     0.8336   0
  -18   13    4   1.805499   2.371410   0.739141     0.8085   0
  -17   13    4 111.642193 111.293596   2.953764     0.7842   0
  -16   13    4 318.693614 321.817854   5.740341     0.7607   0
  -15   13    4 455.408610 461.353491   6.873050     0.7381   0
  -14   13    4  35.192920  34.925306   1.536477     0.7165   0
  -13   13    4 103.174542 103.624110   2.646588     0.6959   0
  -12   13    4 204.035273 205.332473   4.012079     0.6765   0
  -11   13    4 209.828647 207.919766   4.037277     0.6584   0
  -10   13    4  40.683827  40.319274   1.396888     0.6417   0
   -9   13    4 246.987605 251.519478   4.757619     0.6265   0
   -8   13    4   1.220456   2.249820   0.509959     0.6129   0
   -7   13    4 194.382046 200.489561   3.398128     0.6011   0
   -6   13    4  66.646415  65.281177   1.615871     0.5910   0
   -5   13    4  10.989404  10.626750   0.651948     0.5829   0
   -4   13    4  23.979203  24.500540   0.989921     0.5767   0
   -3   13    4 147.028848 154.492540   2.982961     0.5727   0
   -2   13    4 217.307781 219.911307   3.855492     0.5707   0
   -1   13    4  39.221740  38.436925   1.239901     0.5709   0
    0   13    4 315.441344 310.792036   4.936005     0.5732   0
    1   13    4 205.703517 207.919766   3.748900     0.5776   0
    2   13    4 251.505364 255.339972   5.432765     0.5840   0
    3   13    4 114.142483 114.266958   2.351612     0.5925   0
    4   13    4 453.551217 457.067834   8.551316     0.6028   0
    5   13    4   0.892010   1.123510   0.445164     0.6150   0
    6   13    4 321.232408 323.974082   4.679626     0.6288   0
    7   13    4  62.172383  63.515819   1.753260     0.6443   0
    8   13    4  85.536612  86.855451   2.423006     0.6612   0
    9   13    4   2.989837   3.027358   0.591553     0.6795   0
   10   13    4 143.228262 141.360791   2.853372     0.6991   0
   11   13    4  35.335681  35.997120   1.439885     0.7198   0
   12   13    4   0.934321   1.345492   0.649548     0.7416   0
   13   13    4 140.827791 139.228861   3.067755     0.7644   0
   14   13    4  20.979181  20.338473   1.262699     0.7880   0
   15   13    4  23.146410  21.435185   1.296296     0.8125   0
   16   13    4  11.495927  11.901548   1.103912     0.8377   0
   17   13    4   8.267393   7.343513   0.975522     0.8636   0
   18   13    4   0.227586   1.795456   0.911127     0.8901   0
   19   13    4  19.004716  19.446544   1.411087     0.9171   0
   20   13    4  34.729185  33.753400   1.859051     0.9447   0
   21   13    4  30.948774  29.809215   1.965443     0.9727   0
   22   13    4   0.812396   1.232001   0.976722     1.0012  -6
   23   13    4   0.092054   0.108891   0.382769     1.0301  -6
   24   13    4   0.055215   0.000000   1.159907     1.0593  -6
   25   13    4   0.035747   0.057595   0.268778     1.0889  -6
  -28   14    4  79.819435  74.126170   3.443724     1.1051  -4
  -27   14    4  11.580540  10.175286   1.403488     1.0762  -4
  -26   14    4   0.462779   0.518359   0.921526     1.0476  -6
  -25   14    4   1.175710   1.638269   1.100712     1.0194  -6
  -24   14    4  28.883728  24.599632   1.884649     0.9917   0
  -23   14    4   5.604606   4.494040   1.102312     0.9644   0
  -22   14    4   0.007550   0.000100   0.012199     0.9376  -2
  -21   14    4   0.873866   1.742261   0.950324     0.9114   0
  -20   14    4   7.351882   8.351432   1.098112     0.8857   0
  -19   14    4  14.393158  13.688905   1.183905     0.8608   0
  -18   14    4 434.689587 430.528057   7.884369     0.8365   0
  -17   14    4 171.328839 166.654767   3.872690     0.8130   0
  -16   14    4  72.177062  71.059215   2.360211     0.7903   0
  -15   14    4 118.642188 118.582613   3.048956     0.7686   0
  -14   14    4 163.320576 159.504139   3.536117     0.7478   0
  -13   14    4  12.008637  12.319114   1.052916     0.7282   0
  -12   14    4 174.114397 172.908667   3.944684     0.7097   0
  -11   14    4 595.515461 607.573893  10.845132     0.6925   0
  -10   14    4 111.008305 116.199104   2.586993     0.6766   0
   -9   14    4  22.035940  21.994340   1.125510     0.6622   0
   -8   14    4 110.069615 109.612131   2.512599     0.6493   0
   -7   14    4 1104.63186 1112.80057   14.67723     0.6381   0
   -6   14    4 598.644659 611.029517   8.404128     0.6287   0
   -5   14    4 1420.86343 1442.36501   22.02664     0.6210   0
   -4   14    4   0.320181   0.168087   0.360771     0.6153  -2
   -3   14    4 488.064300 491.026317   6.647468     0.6115   0
   -2   14    4 148.658987 156.237501   2.749780     0.6096   0
   -1   14    4 146.237233 151.523978   2.707983     0.6098   0
    0   14    4  20.181575  22.371110   0.945924     0.6120   0
    1   14    4 529.839758 535.416766   8.329734     0.6161   0
    2   14    4 228.660213 237.141028   4.927606     0.6221   0
    3   14    4 113.847283 114.909207   2.572594     0.6301   0
    4   14    4 193.793480 192.638989   3.886089     0.6398   0
    5   14    4 277.562584 272.888568   5.616351     0.6513   0
    6   14    4  33.054952  33.521418   1.273698     0.6644   0
    7   14    4  16.361515  16.401188   1.052916     0.6790   0
    8   14    4 262.469597 266.647568   5.225182     0.6951   0
    9   14    4  92.087200  87.789877   2.248620     0.7125   0
   10   14    4 137.671188 139.228861   3.067755     0.7312   0
   11   14    4 155.130972 157.489901   3.513719     0.7511   0
   12   14    4 301.053330 311.144708   5.644348     0.7720   0
   13   14    4  41.663909  44.086073   1.859051     0.7939   0
   14   14    4 124.236983 122.978262   3.104952     0.8167   0
   15   14    4   0.477931   0.592853   0.816135     0.8403  -2
   16   14    4   0.000040   0.000000   1.159907     0.8647  -2
   17   14    4  12.582404  12.815375   1.217103     0.8898   0
   18   14    4 101.210854 101.598272   3.225342     0.9155   0
   19   14    4   5.487559   3.534117   0.939925     0.9418   0
   20   14    4  74.318611  74.989601   2.770978     0.9687   0
   21   14    4  51.933484  53.578114   2.488601     0.9961   0
   22   14    4  18.163586  17.471002   1.421086     1.0239  -4
   23   14    4   0.012895   1.144808   1.005720     1.0521  -6
   24   14    4  23.533724  22.846572   1.816255     1.0808  -4
   25   14    4   0.057909   0.000000   1.199904     1.1098  -6
  -27   15    4   1.211315   1.345492   1.206303     1.0989  -6
  -26   15    4  11.985816  12.319114   1.965443     1.0709  -4
  -25   15    4  61.184649  60.991221   3.279938     1.0434  -4
  -24   15    4  13.399781  12.672586   1.708663     1.0163  -4
  -23   15    4   9.571397  10.432065   1.421086     0.9897   0
  -22   15    4 147.233173 145.431965   4.582433     0.9636   0
  -21   15    4  52.342953  47.882569   2.491001     0.9381   0
  -20   15    4  24.119014  22.088233   1.597872     0.9132   0
  -19   15    4  45.151846  40.446364   2.035037     0.8890   0
  -18   15    4 164.689105 159.504139   4.041277     0.8655   0
  -17   15    4 132.998766 132.469502   3.682905     0.8428   0
  -16   15    4 266.417205 265.017198   5.534757     0.8210   0
  -15   15    4   0.000531   0.000000   1.059915     0.8001  -2
  -14   15    4  26.450112  27.770678   1.580874     0.7801   0
  -13   15    4 217.842533 218.726602   4.732421     0.7613   0
  -12   15    4 166.151994 163.059855   3.830694     0.7436   0
  -11   15    4   4.429226   3.724602   1.080714     0.7272   0
  -10   15    4   8.974322   8.701804   0.825934     0.7121   0
   -9   15    4  35.497813  35.162087   1.423086     0.6985   0
   -8   15    4  25.587278  23.520618   1.163907     0.6863   0
   -7   15    4 351.006960 356.048416   5.283177     0.6757   0
   -6   15    4 528.456926 539.125269   6.965443     0.6668   0
   -5   15    4   4.079207   3.027358   0.556755     0.6596   0
   -4   15    4   0.002739   0.260079   0.438565     0.6542  -2
   -3   15    4   0.191612   0.062495   0.229982     0.6506  -2
   -2   15    4  43.322403  43.688605   1.321894     0.6489   0
   -1   15    4 284.199382 291.361591   4.779218     0.6490   0
    0   15    4 927.977188 930.175584  12.199024     0.6510   0
    1   15    4 220.687082 226.183505   4.511639     0.6549   0
    2   15    4   2.667530   1.904248   0.551956     0.6606   0
    3   15    4  35.657918  34.571634   1.293497     0.6681   0
    4   15    4 101.774141 103.624110   2.443005     0.6773   0
    5   15    4   7.687415   6.707563   0.673346     0.6881   0
    6   15    4 431.301826 431.358391   6.230502     0.7005   0
    7   15    4  13.431310  11.221602   0.870930     0.7145   0
    8   15    4 470.343948 485.282077   7.049036     0.7298   0
    9   15    4 166.812086 173.435025   3.687305     0.7464   0
   10   15    4  40.017279  40.192385   1.648268     0.7642   0
   11   15    4 264.720960 272.228221   4.949604     0.7833   0
   12   15    4  53.075507  52.848672   1.890049     0.8033   0
   13   15    4 225.786884 221.694364   4.466643     0.8244   0
   14   15    4   3.391328   3.802196   0.896928     0.8464   0
   15   15    4  49.890404  48.577014   2.090833     0.8692   0
   16   15    4  62.071516  63.994880   2.559795     0.8928   0
   17   15    4  38.983816  38.934485   1.996640     0.9171   0
   18   15    4  36.192882  34.102872   1.868651     0.9421   0
   19   15    4   9.464823  11.355992   1.280498     0.9677   0
   20   15    4   6.594426   5.759539   1.007919     0.9939   0
   21   15    4  19.548458  20.519258   1.721262     1.0206  -4
   22   15    4   4.679875   2.559795   1.151908     1.0477  -4
   23   15    4  70.731014  67.892169   3.130950     1.0753  -4
   24   15    4  13.667768  11.559075   1.427886     1.1034  -4
  -26   16    4   3.609024   3.724602   1.273698     1.0953  -4
  -25   16    4   0.201414   0.000000   1.339893     1.0683  -6
  -24   16    4  47.729564  48.577014   2.927166     1.0419  -4
  -23   16    4   7.568935   6.501980   1.274898     1.0160  -4
  -22   16    4  19.221065  17.304216   1.747060     0.9906   0
  -21   16    4  10.259857   7.839373   1.231901     0.9658   0
  -20   16    4 205.054581 197.949064   5.064795     0.9416   0
  -19   16    4   7.068440   6.100412   1.136109     0.9182   0
  -18   16    4  26.277040  25.500460   1.716863     0.8955   0
  -17   16    4  34.348893  33.059855   1.954844     0.8735   0
  -16   16    4  65.969847  64.154967   2.562995     0.8525   0
  -15   16    4   3.960853   4.367751   0.877730     0.8324   0
  -14   16    4   9.957889   9.424146   0.982321     0.8133   0
  -13   16    4  48.627984  48.021058   1.940245     0.7952   0
  -12   16    4  80.713107  80.275178   2.508599     0.7783   0
  -11   16    4  10.318161   9.796116   1.001520     0.7626   0
  -10   16    4   2.041111   2.591893   0.740541     0.7483   0
   -9   16    4  59.759376  59.285257   2.001840     0.7353   0
   -8   16    4   0.204559   2.016239   0.795136     0.7237   0
   -7   16    4 247.509293 245.842732   4.703624     0.7137   0
   -6   16    4 128.954457 129.494040   2.730982     0.7053   0
   -5   16    4 676.494852 691.634668   8.415327     0.6984   0
   -4   16    4  13.454918  14.438845   0.987921     0.6933   0
   -3   16    4 217.908132 221.396688   3.868491     0.6900   0
   -2   16    4 260.352220 257.902967   4.175266     0.6883   0
   -1   16    4  23.978920  25.702844   1.115311     0.6885   0
    0   16    4  52.424673  52.268718   1.590473     0.6904   0
    1   16    4 106.998437 106.907047   2.481401     0.6940   0
    2   16    4   2.675010   2.016239   0.624750     0.6994   0
    3   16    4  41.283267  39.686825   1.511879     0.7065   0
    4   16    4   2.461536   2.433405   0.623950     0.7152   0
    5   16    4  38.903342  38.313035   1.485481     0.7255   0
    6   16    4  24.742535  24.204464   1.279098     0.7372   0
    7   16    4  45.339051  47.055835   1.783457     0.7505   0
    8   16    4  13.708980  16.482281   1.136709     0.7651   0
    9   16    4  37.157849  35.399668   1.665867     0.7809   0
   10   16    4  29.198244  27.770678   1.475482     0.7980   0
   11   16    4   0.101240   0.562455   0.794936     0.8162  -2
   12   16    4   2.239288   1.512779   0.860931     0.8355   0
   13   16    4   0.223866   0.000000   1.119910     0.8558  -2
   14   16    4  29.257472  27.350712   1.568874     0.8770   0
   15   16    4   3.059746   3.203844   0.966523     0.8990   0
   16   16    4  37.231845  34.336853   1.992241     0.9219   0
   17   16    4  24.169218  25.098092   1.703264     0.9454   0
   18   16    4   9.608335   9.733621   1.185505     0.9697   0
   19   16    4   5.638903   6.501980   1.223902     0.9946   0
   20   16    4  11.477115  10.496760   1.295896     1.0201  -4
   21   16    4   6.223816   5.381969   1.113511     1.0461  -4
   22   16    4  24.061283  22.560695   1.899848     1.0726  -4
   23   16    4  14.716709  13.175846   1.451884     1.0996  -4
  -25   17    4   5.401680   4.161267   1.305496     1.0943  -4
  -24   17    4  13.660131  10.111591   1.462683     1.0685  -4
  -23   17    4   6.368491   5.522058   1.785857     1.0432  -4
  -22   17    4   1.874652   2.310215   1.246300     1.0185  -4
  -21   17    4  24.376943  22.560695   1.899848     0.9944   0
  -20   17    4   5.507542   3.348632   1.134509     0.9710   0
  -19   17    4   1.335863   1.987941   1.240701     0.9483   0
  -18   17    4   5.006120   2.822174   1.075114     0.9263   0
  -17   17    4   1.697231   1.368790   1.029518     0.9051  -2
  -16   17    4   3.033457   2.371410   0.923926     0.8848   0
  -15   17    4   1.118840   1.188005   0.915527     0.8655  -2
  -14   17    4  62.537651  59.748120   2.318814     0.8471   0
  -13   17    4  70.104820  70.386469   2.516799     0.8298   0
  -12   17    4 100.446160  97.409107   2.960763     0.8136   0
  -11   17    4   0.756112   1.144808   0.813135     0.7986  -2
  -10   17    4  55.660745  53.431825   2.046636     0.7849   0
   -9   17    4  22.477686  21.900648   1.310295     0.7725   0
   -8   17    4   1.076775   1.638269   0.742341     0.7615   0
   -7   17    4  21.590095  22.751080   1.240101     0.7520   0
   -6   17    4 156.493670 158.495420   3.273138     0.7440   0
   -5   17    4  60.393595  58.824194   1.994040     0.7376   0
   -4   17    4   0.001080   0.518359   0.647948     0.7327  -2
   -3   17    4  15.907182  15.918826   1.037317     0.7295   0
   -2   17    4   3.437991   2.591893   0.676146     0.7280   0
   -1   17    4  44.104530  44.752520   1.605472     0.7281   0
    0   17    4   1.984258   2.788677   0.634549     0.7299   0
    1   17    4  80.768234  82.621490   2.363211     0.7334   0
    2   17    4   0.400458   0.577554   0.668746     0.7385  -2
    3   17    4  27.230279  27.560295   1.364891     0.7452   0
    4   17    4   2.832563   2.656687   0.717143     0.7534   0
    5   17    4  20.467681  21.066415   1.193305     0.7632   0
    6   17    4   0.113604   0.000000   0.999920     0.7744  -2
    7   17    4   0.450626   0.846332   0.791137     0.7870  -2
    8   17    4 108.793774 108.984881   2.922966     0.8009   0
    9   17    4 148.107267 147.367810   3.641709     0.8161   0
   10   17    4   0.711737   0.999920   0.839933     0.8325  -2
   11   17    4  30.411138  31.357491   1.679866     0.8500   0
   12   17    4  77.852392  80.454464   2.690785     0.8685   0
   13   17    4   0.553355   0.774338   0.897528     0.8880  -2
   14   17    4  20.326172  22.182325   1.601272     0.9084   0
   15   17    4  58.008643  54.755619   2.515799     0.9297   0
   16   17    4  10.016749  11.627170   1.227502     0.9518   0
   17   17    4   1.109891   0.624050   0.932125     0.9747  -2
   18   17    4   0.469268   0.096092   0.359571     0.9982  -6
   19   17    4   3.577982   3.027358   1.043916     1.0224  -4
   20   17    4   0.597757   1.537477   1.066315     1.0472  -6
   21   17    4   0.674563   0.577554   0.942325     1.0726  -6
   22   17    4   0.074230   0.000000   1.199904     1.0985  -6
  -24   18    4  35.122930  32.601492   2.740581     1.0960  -4
  -23   18    4  23.092493  21.807155   2.054636     1.0714  -4
  -22   18    4   0.954081   0.462363   0.911127     1.0474  -6
  -21   18    4  14.423414  13.541317   1.545476     1.0240  -4
  -20   18    4   4.324483   6.811555   1.252700     1.0012  -4
  -19   18    4   0.132958   1.020018   1.131110     0.9792  -2
  -18   18    4   0.786332   0.000000   1.239901     0.9579  -2
  -17   18    4   9.118733   8.409327   1.333893     0.9375   0
  -16   18    4  13.544050  15.522358   1.497080     0.9179   0
  -15   18    4  57.885709  55.200484   2.525998     0.8992   0
  -14   18    4  51.017338  51.261499   2.434205     0.8816   0
  -13   18    4  53.899478  52.558295   2.319814     0.8649   0
  -12   18    4  24.729723  25.601552   1.619070     0.8494   0
  -11   18    4 270.991477 270.909927   5.595952     0.8351   0
  -10   18    4   1.130297   2.160727   0.881929     0.8220   0
   -9   18    4  16.060913  16.482281   1.299096     0.8102   0
   -8   18    4   4.504502   4.883709   0.883929     0.7997   0
   -7   18    4   0.710611   1.081513   0.790337     0.7906  -2
   -6   18    4   1.169199   1.663967   0.748140     0.7830   0
   -5   18    4  66.383122  68.552916   2.152628     0.7769   0
   -4   18    4 118.666644 119.236861   3.057355     0.7723   0
   -3   18    4  73.156707  74.298456   2.241021     0.7693   0
   -2   18    4  22.333884  22.751080   1.240101     0.7678   0
   -1   18    4  15.021881  15.130890   1.089113     0.7680   0
    0   18    4   1.624811   2.131429   0.700744     0.7697   0
    1   18    4   8.180925   8.525718   0.875930     0.7729   0
    2   18    4   7.082671   6.100412   0.839733     0.7778   0
    3   18    4  11.892682  11.355992   1.010919     0.7841   0
    4   18    4  14.909945  14.744420   1.075114     0.7920   0
    5   18    4  38.957980  37.819474   1.721862     0.8013   0
    6   18    4   9.092477   9.547336   1.050516     0.8120   0
    7   18    4 171.044127 170.288877   3.914687     0.8240   0
    8   18    4   2.054400   1.904248   0.855532     0.8373   0
    9   18    4   0.127782   0.000000   1.139909     0.8518  -2
   10   18    4 122.536058 122.978262   3.326734     0.8675   0
   11   18    4 100.617639  99.592432   3.193345     0.8843   0
   12   18    4  22.574951  21.527878   1.484681     0.9021   0
   13   18    4  13.377971  14.061375   1.349892     0.9209   0
   14   18    4   7.655765   9.240861   1.215903     0.9407   0
   15   18    4   8.359800   7.343513   1.138109     0.9613   0
   16   18    4   9.784473   9.119670   1.268299     0.9826   0
   17   18    4  34.175872  33.059855   2.069834     1.0048  -4
   18   18    4  12.422281  11.970642   1.383889     1.0277  -4
   19   18    4  13.398897  14.438845   1.519878     1.0512  -4
   20   18    4   0.990254   1.415987   1.023318     1.0753  -6
   21   18    4   9.292447   7.506999   1.260299     1.1000  -4
  -23   19    4  26.722941  25.804336   2.336613     1.1004  -4
  -22   19    4  45.710824  43.161447   2.759179     1.0770  -4
  -21   19    4   0.766569   0.000000   1.239901     1.0543  -6
  -20   19    4   2.778626   1.822354   1.268898     1.0322  -6
  -19   19    4   5.608783   4.494040   1.144708     1.0108  -4
  -18   19    4   3.945200   4.120570   1.502080     0.9902   0
  -17   19    4 138.206606 137.816574   4.460843     0.9705   0
  -16   19    4 104.354948 106.700364   3.718503     0.9516   0
  -15   19    4   7.942588   7.783477   1.227502     0.9336   0
  -14   19    4  14.370309  16.973042   1.483081     0.9166   0
  -13   19    4  16.961082  17.554696   1.508279     0.9006   0
  -12   19    4   9.732014   8.642909   1.117111     0.8857   0
  -11   19    4  15.134620  14.744420   1.382289     0.8720   0
  -10   19    4  19.611228  22.276618   1.510279     0.8594   0
   -9   19    4  13.935162  13.615011   1.254500     0.8481   0
   -8   19    4   7.193608   8.584213   1.113311     0.8382   0
   -7   19    4  30.279030  29.700124   1.743860     0.8295   0
   -6   19    4  58.076885  58.670906   2.144628     0.8223   0
   -5   19    4  56.958732  57.300316   2.119430     0.8164   0
   -4   19    4 413.085138 414.903707   6.925246     0.8121   0
   -3   19    4  45.621122  46.645168   1.912247     0.8092   0
   -2   19    4  57.918013  57.907467   2.130630     0.8078   0
   -1   19    4   0.111429   0.774338   0.827134     0.8079  -2
    0   19    4 151.224389 146.398288   3.387729     0.8095   0
    1   19    4  10.994405  10.692045   0.980922     0.8127   0
    2   19    4  24.452626  24.998000   1.499880     0.8173   0
    3   19    4  23.239914  23.715003   1.460883     0.8233   0
    4   19    4  50.432399  50.405967   2.129830     0.8308   0
    5   19    4   0.687908   1.322394   0.781937     0.8397   0
    6   19    4 228.790556 227.991760   4.831613     0.8499   0
    7   19    4  90.147902  88.165047   2.816775     0.8614   0
    8   19    4 327.685706 325.415566   6.133109     0.8741   0
    9   19    4   0.922290   2.402308   0.960923     0.8880   0
   10   19    4  63.290612  63.515819   2.550196     0.9031   0
   11   19    4 106.943828 107.735781   3.528918     0.9192   0
   12   19    4 117.806145 114.909207   3.644508     0.9364   0
   13   19    4   2.833913   3.724602   1.042117     0.9545   0
   14   19    4   0.161827   0.249980   0.599952     0.9736  -2
   15   19    4  11.068095  11.221602   1.272898     0.9935   0
   16   19    4  14.526981  12.815375   1.431885     1.0142  -4
   17   19    4   0.667911   0.960323   0.979922     1.0357  -6
   18   19    4  14.145498  10.889129   1.319894     1.0579  -4
   19   19    4  57.110773  54.607731   2.807975     1.0807  -4
   20   19    4  13.866859  11.627170   1.363891     1.1042  -4
  -22   20    4   0.309523   0.000000   1.359891     1.1074  -6
  -21   20    4   0.439014   0.688845   1.161907     1.0853  -6
  -20   20    4  30.409800  30.578454   2.211823     1.0639  -4
  -19   20    4   5.797916   3.097352   1.372690     1.0432  -4
  -18   20    4  45.438308  43.820894   2.515399     1.0232  -4
  -17   20    4  66.230364  61.774658   2.986561     1.0041  -4
  -16   20    4   9.941606  10.048096   1.331293     0.9858   0
  -15   20    4   0.146310   0.000000   1.199904     0.9685  -2
  -14   20    4  60.030148  61.147508   2.814975     0.9521   0
  -13   20    4  50.423802  50.832833   2.566595     0.9367   0
  -12   20    4 103.800213 100.192084   3.403128     0.9224   0
  -11   20    4  95.168227  95.640749   3.324934     0.9093   0
  -10   20    4   0.184512   0.000000   1.179906     0.8972  -2
   -9   20    4  28.499109  27.770678   1.791657     0.8864   0
   -8   20    4  23.982096  22.846572   1.625070     0.8769   0
   -7   20    4 236.048748 240.851132   5.276378     0.8686   0
   -6   20    4  80.478001  80.096092   2.684785     0.8617   0
   -5   20    4 400.008753 397.970662   6.782457     0.8561   0
   -4   20    4 167.150920 171.858351   3.932685     0.8520   0
   -3   20    4   1.196686   2.279918   0.905928     0.8492   0
   -2   20    4   1.417315   1.715963   0.916927     0.8479   0
   -1   20    4  78.027759  76.381489   2.621790     0.8480   0
    0   20    4  42.514616  42.899068   1.964843     0.8496   0
    1   20    4 207.626125 209.653627   4.922806     0.8525   0
    2   20    4 175.399761 177.941364   4.268459     0.8569   0
    3   20    4 164.158356 166.138809   4.124470     0.8627   0
    4   20    4   8.227208   8.064955   1.022318     0.8698   0
    5   20    4  16.851671  15.759639   1.190905     0.8783   0
    6   20    4  10.595351   9.796116   1.126710     0.8881   0
    7   20    4   0.026011   0.000000   1.139909     0.8991  -2
    8   20    4  18.238207  19.446544   1.499280     0.9113   0
    9   20    4   7.099048   6.100412   1.136109     0.9247   0
   10   20    4  94.180711  95.445264   3.126150     0.9391   0
   11   20    4  55.233950  54.607731   2.512399     0.9547   0
   12   20    4  81.691100  81.173606   3.063155     0.9712   0
   13   20    4   1.115398   1.463983   1.064715     0.9887  -2
   14   20    4  46.037019  48.577014   2.369610     1.0071  -4
   15   20    4  13.612194  11.763959   1.371890     1.0263  -4
   16   20    4   8.598848   8.293736   1.267099     1.0464  -4
   17   20    4  49.487984  45.154788   2.419006     1.0672  -4
   18   20    4   1.719983   3.534117   1.090313     1.0888  -4
   19   20    4   0.430823   0.000000   1.339893     1.1110  -6
  -20   21    4   0.289798   1.439885   1.247900     1.0962  -6
  -19   21    4   2.784727   4.284557   1.283297     1.0761  -4
  -18   21    4 129.198744 122.092732   4.419646     1.0568  -4
  -17   21    4  87.924445  79.738521   3.571714     1.0383  -4
  -16   21    4  15.664149  17.722682   1.683865     1.0206  -4
  -15   21    4  78.137618  71.059215   3.034557     1.0039  -4
  -14   21    4   6.041733   4.202164   1.188905     0.9881   0
  -13   21    4  55.604573  49.416947   2.530598     0.9733   0
  -12   21    4   7.112329   7.181825   1.179106     0.9595   0
  -11   21    4   1.116558   0.435565   0.805136     0.9469  -2
  -10   21    4   0.100448   0.688845   0.946124     0.9353  -2
   -9   21    4   5.249383   5.428466   1.071714     0.9250   0
   -8   21    4  21.290024  20.519258   1.540077     0.9158   0
   -7   21    4 198.095390 195.145288   4.749420     0.9079   0
   -6   21    4  36.091395  32.715783   1.715863     0.9013   0
   -5   21    4  15.373083  14.898408   1.312295     0.8960   0
   -4   21    4 331.564069 329.033277   6.167107     0.8920   0
   -3   21    4  20.062277  19.890009   1.516279     0.8894   0
   -2   21    4   9.026404   8.064955   1.079114     0.8881   0
   -1   21    4  26.303326  27.037837   1.663867     0.8882   0
    0   21    4  73.069602  70.554356   2.687785     0.8897   0
    1   21    4  10.937405  10.561655   1.234901     0.8925   0
    2   21    4  25.986041  24.106171   1.669266     0.8967   0
    3   21    4   8.014940   6.811555   1.096112     0.9022   0
    4   21    4 108.319428 105.259179   3.282937     0.9091   0
    5   21    4  15.304358  16.401188   1.457883     0.9172   0
    6   21    4  10.960503  12.672586   1.281497     0.9265   0
    7   21    4   3.122842   2.822174   0.974322     0.9371   0
    8   21    4   0.725096   0.940825   1.047516     0.9488  -2
    9   21    4   2.606180   2.788677   1.001920     0.9617   0
   10   21    4   3.365853   2.992661   1.037917     0.9756   0
   11   21    4   0.271057   0.409567   0.780738     0.9905  -2
   12   21    4   8.114925   6.811555   1.200504     1.0065  -4
   13   21    4  36.442193  34.807215   2.123830     1.0234  -4
   14   21    4   5.005895   5.711643   1.147108     1.0412  -4
   15   21    4  19.371211  20.158487   1.706064     1.0598  -4
   16   21    4   7.181689   7.289417   1.349892     1.0792  -4
   17   21    4  13.871031  10.823234   1.315895     1.0994  -4
  -19   22    4   0.005303   0.313575   0.739141     1.1096  -6
  -18   22    4  74.869149  67.562995   3.287737     1.0909  -4
  -17   22    4   9.353922   7.616991   1.324694     1.0729  -4
  -16   22    4   3.673835   3.422226   1.109911     1.0559  -4
  -15   22    4  18.266913  18.061055   1.614871     1.0397  -4
  -14   22    4   0.081608   0.000000   1.199904     1.0245  -6
  -13   22    4   0.938546   1.368790   1.193305     1.0102  -6
  -12   22    4   5.884549   5.616451   1.184905     0.9969   0
  -11   22    4  10.838974   9.733621   1.310295     0.9848   0
  -10   22    4  14.962273  12.743880   1.427886     0.9737   0
   -9   22    4  48.883106  45.829234   2.437005     0.9637   0
   -8   22    4   1.289355   0.705544   1.058315     0.9549  -2
   -7   22    4  30.750299  29.700124   1.961843     0.9473   0
   -6   22    4   4.171194   5.152488   1.089513     0.9410   0
   -5   22    4  30.406430  28.513319   1.708663     0.9359   0
   -4   22    4  67.123087  64.315255   2.726582     0.9321   0
   -3   22    4   0.549167   0.448864   0.817335     0.9296  -2
   -2   22    4 101.559220 100.392368   3.406527     0.9284   0
   -1   22    4   0.235130   1.512779   0.983921     0.9285   0
    0   22    4   1.796723   2.340713   1.162707     0.9299   0
    1   22    4   5.043795   5.522058   1.174906     0.9326   0
    2   22    4  42.320991  40.956723   2.175826     0.9366   0
    3   22    4   1.666229   1.123510   1.017519     0.9419  -2
    4   22    4  27.898426  26.933945   1.764459     0.9485   0
    5   22    4  60.073336  60.991221   2.811375     0.9562   0
    6   22    4   0.124875   0.000000   1.239901     0.9652  -2
    7   22    4  71.969651  70.554356   2.855772     0.9754   0
    8   22    4   1.722920   1.081513   0.998320     0.9866  -2
    9   22    4   4.282256   3.686105   1.036717     0.9990  -4
   10   22    4   3.925250   3.312135   0.982721     1.0124  -4
   11   22    4   0.420313   0.102392   0.396768     1.0268  -6
   12   22    4   5.890526   4.708523   1.128310     1.0422  -4
   13   22    4   1.154147   0.864831   0.985721     1.0585  -6
   14   22    4   8.920482   8.409327   1.275898     1.0757  -4
   15   22    4   0.156073   0.656048   0.955724     1.0938  -6
  -17   23    4   2.905333   2.559795   1.183905     1.1081  -4
  -16   23    4  11.913351   8.525718   1.459883     1.0915  -4
  -15   23    4  58.041567  55.349172   2.826974     1.0759  -4
  -14   23    4   1.320217   1.587473   1.108711     1.0612  -6
  -13   23    4  62.563390  55.796436   2.688985     1.0474  -4
  -12   23    4  32.102142  33.753400   2.207623     1.0346  -4
  -11   23    4  14.008491  12.319114   1.474082     1.0229  -4
  -10   23    4 147.605708 145.190884   4.578634     1.0122  -4
   -9   23    4   0.117204   0.672346   1.049516     1.0027  -6
   -8   23    4   0.357287   0.000000   1.259899     0.9942  -2
   -7   23    4   0.075213   0.000000   1.279898     0.9869  -2
   -6   23    4 144.772234 143.508919   4.552036     0.9809   0
   -5   23    4   1.542134   1.512779   1.106911     0.9760  -2
   -4   23    4  11.355405  10.757539   1.311895     0.9723   0
   -3   23    4   0.602643   0.518359   0.863931     0.9699  -2
   -2   23    4  14.356534  14.591233   1.451484     0.9688   0
   -1   23    4  46.807274  45.289277   2.288017     0.9689   0
    0   23    4  55.076549  55.200484   2.674586     0.9702   0
    1   23    4   7.805516   6.811555   1.252700     0.9728   0
    2   23    4   0.163711   1.768758   1.117111     0.9767   0
    3   23    4  48.564847  48.437725   2.505400     0.9818   0
    4   23    4   0.293197   0.000000   1.299896     0.9880  -2
    5   23    4  38.039689  36.841953   2.185025     0.9955   0
    6   23    4   2.463238   3.422226   1.146908     1.0041  -4
    7   23    4  24.894327  22.465803   1.801056     1.0139  -4
    8   23    4   1.811671   0.324874   0.695344     1.0247  -6
    9   23    4  12.872205  12.389409   1.407887     1.0366  -4
   10   23    4   0.535927   0.518359   0.892729     1.0495  -6
   11   23    4   0.151239   0.002500   0.065995     1.0635  -6
   12   23    4  34.703272  33.174946   2.073434     1.0783  -4
   13   23    4   1.770845   1.166307   1.187905     1.0941  -6
   14   23    4   5.831864   5.017199   1.075114     1.1108  -4
  -14   24    4   5.442326   5.152488   1.225702     1.0982  -4
  -13   24    4  95.447931  84.633229   3.679706     1.0849  -4
  -12   24    4  27.304845  28.834593   2.147828     1.0726  -4
  -11   24    4  44.179195  43.688605   2.643788     1.0613  -4
  -10   24    4   0.130494   0.999920   1.219902     1.0510  -6
   -9   24    4   0.049015   0.000000   1.259899     1.0418  -6
   -8   24    4  50.583665  51.979942   2.739581     1.0337  -4
   -7   24    4   9.268774   9.059375   1.324294     1.0267  -4
   -6   24    4   2.304891   1.931945   1.111911     1.0208  -4
   -5   24    4  44.150956  41.599172   2.579794     1.0161  -4
   -4   24    4  64.169787  61.931945   2.990361     1.0126  -4
   -3   24    4   0.106137   0.476062   0.827934     1.0103  -6
   -2   24    4  52.052153  52.124230   2.743381     1.0092  -4
   -1   24    4  22.018514  21.807155   1.867851     1.0093  -4
    0   24    4   0.707018   0.902428   1.139909     1.0106  -6
    1   24    4  85.783493  84.817314   3.499520     1.0131  -4
    2   24    4  50.702202  49.136169   2.663587     1.0168  -4
    3   24    4  10.484197  11.088013   1.331893     1.0217  -4
    4   24    4   3.122719   2.279918   1.087113     1.0277  -4
    5   24    4  69.104745  69.383349   3.165147     1.0349  -4
    6   24    4   1.865298   3.203844   1.145508     1.0432  -4
    7   24    4  46.973613  43.556515   2.507799     1.0526  -4
    8   24    4  23.634156  23.230542   1.831453     1.0630  -4
    9   24    4   7.585942   7.561895   1.319894     1.0745  -4
   10   24    4  21.617645  18.402628   1.630070     1.0870  -4
   11   24    4  29.796871  27.037837   1.871850     1.1004  -4
  -12   25    4  22.195971  23.910187   1.955844     1.1108  -4
  -11   25    4   1.692517   2.073434   1.151908     1.0999  -4
  -10   25    4  62.996456  60.368070   3.107751     1.0900  -4
   -9   25    4  54.009682  54.018178   2.792777     1.0811  -4
   -8   25    4   0.596134   1.020018   1.070514     1.0733  -6
   -7   25    4  93.780228  89.673726   3.787697     1.0665  -4
   -6   25    4  42.759984  40.956723   2.559795     1.0609  -4
   -5   25    4   0.214540   1.020018   1.151308     1.0564  -6
   -4   25    4  40.925773  40.192385   2.409007     1.0530  -4
   -3   25    4   5.796592   4.839613   1.319894     1.0508  -4
   -2   25    4  19.036064  18.920986   1.739861     1.0497  -4
   -1   25    4   0.243311   0.359971   0.755940     1.0498  -6
    0   25    4 193.059646 189.047376   5.499560     1.0511  -4
    1   25    4   2.472830   3.609711   1.177906     1.0535  -4
    2   25    4 106.453533 101.195504   3.621310     1.0570  -4
    3   25    4  41.551233  39.184465   2.378610     1.0617  -4
    4   25    4   0.043632   0.240081   0.617351     1.0675  -6
    5   25    4   0.529045   0.159987   0.503960     1.0744  -6
    6   25    4  25.474222  22.751080   1.907847     1.0824  -4
    7   25    4  41.926707  38.313035   2.352012     1.0915  -4
    8   25    4  15.679784  14.898408   1.698264     1.1016  -4
   -7   26    4  55.679298  53.431825   2.923766     1.1065  -4
   -6   26    4   1.933667   0.902428   1.196904     1.1011  -6
   -5   26    4  79.190184  76.906747   3.507719     1.0967  -4
   -4   26    4   7.309782   3.999680   1.199904     1.0935  -4
   -3   26    4  41.602527  40.192385   2.535797     1.0913  -4
   -2   26    4   2.606291   1.209903   1.253900     1.0903  -6
   -1   26    4   5.083800   5.616451   1.184905     1.0904  -4
    0   26    4  15.845813  13.986481   1.570674     1.0916  -4
    1   26    4  84.331034  72.925766   3.244940     1.0939  -4
    2   26    4  25.303301  23.715003   1.850452     1.0973  -4
    3   26    4  17.660860  15.998720   1.599872     1.1018  -4
    4   26    4  15.059081  17.055536   1.734461     1.1074  -4
  -33    1    5   5.523103   8.701804   1.592873     1.1103  -4
  -32    1    5  12.231698  10.496760   1.619870     1.0763  -4
  -31    1    5   0.143425   0.000000   1.379890     1.0423  -6
  -30    1    5   0.188815   0.435565   0.897528     1.0085  -6
  -29    1    5   0.031173   0.577554   1.094312     0.9747  -2
  -28    1    5  26.775419  24.898108   2.195424     0.9409   0
  -27    1    5   4.483184   4.080074   1.292697     0.9073   0
  -26    1    5  19.107436  19.358451   1.759859     0.8738   0
  -25    1    5   9.071156   8.939385   1.315495     0.8404   0
  -24    1    5   2.743563   1.715963   0.916927     0.8071   0
  -23    1    5 143.463050 134.781317   4.643629     0.7739   0
  -22    1    5 132.069514 123.866990   4.229062     0.7409   0
  -21    1    5  26.082428  22.942265   1.628470     0.7081   0
  -20    1    5  52.600678  48.996080   2.519798     0.6755   0
  -19    1    5 323.468983 318.597012   8.924286     0.6432   0
  -18    1    5  28.789407  28.300136   1.383089     0.6111   0
  -17    1    5   2.275646   1.987941   0.874130     0.5793   0
  -16    1    5  11.024688   8.879690   1.549476     0.5480   0
  -15    1    5 446.307109 405.990020  19.342453     0.5171   0
  -14    1    5  48.034108  48.577014   5.993720     0.4867   0
  -13    1    5 710.047766 725.705542  24.244060     0.4569   0
  -12    1    5 238.907825 259.511339  12.886969     0.4280   0
  -11    1    5  45.734664  38.685305   4.229262     0.3999   0
  -10    1    5 266.059858 265.668746  11.409087     0.3731   0
   -9    1    5 100.701826  98.398528   6.546676     0.3477   0
   -8    1    5  47.978464  52.268718   5.060595     0.3240   0
   -7    1    5  13.451652  13.986481   2.767379     0.3025   0
   -6    1    5 1749.36409 1789.14687   76.97984     0.2838   0
   -5    1    5 2072.02055 2226.71796   61.34209     0.2682   0
   -4    1    5 1199.81462 1178.45462   31.58107     0.2565   0
   -3    1    5 433.189194 406.393088  14.514039     0.2491   0
   -2    1    5 582.467927 657.357010  18.972082     0.2466   0
   -1    1    5 2490.38290 2593.65740   50.92593     0.2489   0
    0    1    5   0.450183   0.940825   0.368571     0.2560   0
    1    1    5 464.681092 482.203023  12.735781     0.2675   0
    2    1    5 4583.06531 4983.96128   67.77058     0.2829   0
    4    1    5 218.180790 214.019778   7.899568     0.3229   0
    5    1    5 418.387857 418.987380  10.643548     0.3464   0
    6    1    5 713.761841 757.289816  17.061035     0.3718   0
    7    1    5 1974.88076 2047.39870   36.19710     0.3986   0
    8    1    5   0.041464   0.980022   1.564075     0.4265  -2
    9    1    5 173.035282 176.344292   9.560835     0.4554   0
   10    1    5 161.827242 162.804575  10.207183     0.4851   0
   11    1    5  43.241696  39.686825   5.291577     0.5155   0
   12    1    5 150.485488 153.252140   3.218543     0.5464   0
   13    1    5 356.566787 356.803555   4.911007     0.5777   0
   14    1    5  35.439303  33.637309   1.159907     0.6095   0
   15    1    5 476.931108 481.763958   6.145508     0.6415   0
   16    1    5 117.820035 118.800496   2.615791     0.6739   0
   17    1    5 641.074975 656.844351   8.713503     0.7065   0
   18    1    5  17.672236  17.387509   1.084113     0.7393   0
   19    1    5 111.224389 113.413427   2.768778     0.7723   0
   20    1    5  28.421652  29.157667   1.403888     0.8054   0
   21    1    5   2.691699   1.987941   0.986921     0.8387   0
   22    1    5   0.195122   0.000000   1.139909     0.8721  -2
   23    1    5  31.147439  31.919946   1.807855     0.9056   0
   24    1    5  10.726121   8.467423   1.163907     0.9392   0
   25    1    5  79.705336  83.715803   3.110751     0.9730   0
   26    1    5  21.658566  21.158307   1.563875     1.0067  -4
   27    1    5   3.277385   3.348632   1.024718     1.0406  -4
   28    1    5   0.056465   0.000000   1.119910     1.0745  -6
   29    1    5  10.480575   8.820194   1.128510     1.1085  -4
  -32    2    5   2.623846   3.203844   1.252900     1.0786  -4
  -31    2    5  35.134427  33.986181   2.681585     1.0448  -4
  -30    2    5  18.520672  20.338473   2.164627     1.0110  -4
  -29    2    5  27.297195  27.665387   2.524598     0.9773   0
  -28    2    5  29.260755  27.665387   2.419406     0.9437   0
  -27    2    5 225.933109 234.377349   7.348212     0.9101   0
  -26    2    5 223.593004 237.141028   7.083433     0.8767   0
  -25    2    5  46.142681  42.376710   2.473602     0.8434   0
  -24    2    5   0.541555   0.260079   0.591553     0.8102  -2
  -23    2    5   2.267105   1.931945   0.917327     0.7772   0
  -22    2    5  23.909878  22.276618   1.415887     0.7444   0
  -21    2    5 339.261382 338.165046  10.297576     0.7117   0
  -20    2    5 137.519077 129.949604   3.647708     0.6793   0
  -19    2    5   1.330555   1.537477   0.867931     0.6471   0
  -18    2    5  65.216163  60.991221   2.967563     0.6153   0
  -17    2    5 687.974356 670.238480  20.710343     0.5837   0
  -16    2    5 534.354983 541.915046  19.088073     0.5526   0
  -15    2    5  31.536509  33.521418   3.473722     0.5220   0
  -14    2    5 419.243355 396.376389  18.315735     0.4919   0
  -13    2    5  30.040877  20.791937   4.012479     0.4625   0
  -12    2    5 782.097032 810.476061  26.190305     0.4339   0
  -11    2    5 535.278283 480.009698  17.526598     0.4063   0
  -10    2    5  52.718818  48.996080   5.179586     0.3799   0
   -9    2    5 1502.43897 1457.59579   52.68419     0.3549   0
   -8    2    5 627.419325 599.712122  20.080194     0.3318   0
   -7    2    5 512.021097 485.722741  17.630590     0.3109   0
   -6    2    5 2348.21196 2341.40478   87.09503     0.2926   0
   -5    2    5 582.256411 547.984260  20.599152     0.2776   0
   -4    2    5 189.232714 193.472622  10.014399     0.2663   0
   -2    2    5 915.276762 914.989299  22.988161     0.2567   0
   -1    2    5 217.247965 248.042656   9.449244     0.2589   0
    0    2    5  36.504825  36.117211   3.124950     0.2658   0
    1    2    5 1498.95841 1504.54373   26.37509     0.2769   0
    2    2    5 393.240569 375.942024  10.857531     0.2918   0
    3    2    5 2504.98120 2647.91976   41.16471     0.3099   0
    4    2    5  98.782380  94.082473   4.655628     0.3307   0
    5    2    5 1643.81883 1674.31245   30.27838     0.3537   0
    6    2    5 432.121617 430.528057  13.693904     0.3786   0
    7    2    5 1554.58776 1542.79497   32.20702     0.4049   0
    8    2    5 619.719308 620.956722  17.940965     0.4325   0
    9    2    5  34.837272  29.265759   3.786697     0.4610   0
   10    2    5 402.442609 392.008639  15.838733     0.4904   0
   11    2    5  41.568025  36.357991   2.291217     0.5204   0
   12    2    5 267.371668 273.549716   4.630830     0.5510   0
   13    2    5 170.916320 164.595732   3.078954     0.5821   0
   14    2    5 1006.02211 1020.72084   11.50108     0.6137   0
   15    2    5 228.991240 227.991760   3.623710     0.6455   0
   16    2    5  86.326542  86.855451   2.050236     0.6777   0
   17    2    5  34.662510  35.399668   1.427886     0.7101   0
   18    2    5 188.128436 193.750900   4.454044     0.7427   0
   19    2    5  40.158145  38.934485   1.622270     0.7756   0
   20    2    5  20.967499  20.158487   1.346892     0.8086   0
   21    2    5  13.704231  11.763959   1.097512     0.8417   0
   22    2    5  70.194059  71.904648   2.543796     0.8750   0
   23    2    5  32.566488  33.637309   1.855852     0.9084   0
   24    2    5 126.172187 127.679785   3.615711     0.9420   0
   25    2    5  26.550273  26.007919   1.733861     0.9756   0
   26    2    5   8.812992   8.642909   1.175906     1.0093  -4
   27    2    5  49.577315  48.996080   2.239821     1.0431  -4
   28    2    5   6.785313   4.579234   1.027118     1.0769  -4
   29    2    5  16.551355  16.726762   1.472282     1.1108  -4
  -32    3    5  72.194245  68.387429   3.638509     1.0826  -4
  -31    3    5   1.009758   1.463983   1.379290     1.0488  -6
  -30    3    5   0.082217   0.000000   1.439885     1.0152  -6
  -29    3    5  14.444452  11.832653   1.719862     0.9816   0
  -28    3    5  42.659445  42.899068   3.012759     0.9482   0
  -27    3    5 172.783645 179.010079   6.421886     0.9148   0
  -26    3    5   5.510645   3.880590   1.300096     0.8816   0
  -25    3    5  79.178559  77.082233   3.687305     0.8484   0
  -24    3    5   0.341030   0.624050   0.947924     0.8155  -2
  -23    3    5   1.885580   2.102332   0.956923     0.7827   0
  -22    3    5  25.980306  24.302956   1.971842     0.7501   0
  -21    3    5  12.436463  12.530598   1.699064     0.7177   0
  -20    3    5   7.335736   7.616991   1.159107     0.6855   0
  -19    3    5 141.875125 136.645168   4.441845     0.6537   0
  -18    3    5 358.571095 349.288156   7.849172     0.6221   0
  -17    3    5  44.887023  44.352052   1.731461     0.5910   0
  -16    3    5  85.488633  93.501420   3.674306     0.5603   0
  -15    3    5 1241.10970 1316.13311   37.00264     0.5301   0
  -14    3    5   1.907320   0.639949   1.327894     0.5005  -2
  -13    3    5 101.626561 104.644528   9.615431     0.4716   0
  -12    3    5 100.750931 101.396788   9.263659     0.4436   0
  -11    3    5 165.422772 160.009699   9.107271     0.4166   0
  -10    3    5 1542.65963 1517.76018   49.08567     0.3909   0
   -9    3    5  43.369064  45.154788   4.300456     0.3667   0
   -8    3    5 258.330051 272.228221  11.219102     0.3444   0
   -7    3    5 2076.57344 1979.20176   63.17075     0.3243   0
   -6    3    5 839.138886 780.022497  24.017879     0.3068   0
   -5    3    5 218.330122 207.919766  10.669946     0.2925   0
   -4    3    5 419.915052 414.089372  15.464763     0.2818   0
   -3    3    5 422.347469 418.987380  13.918486     0.2751   0
   -2    3    5 217.830808 241.783157  11.506079     0.2728   0
   -1    3    5 292.307442 299.266058  11.417087     0.2749   0
    0    3    5 144.043542 165.623650   7.464003     0.2813   0
    1    3    5   0.310654   0.001600   0.038397     0.2919  -2
    2    3    5 1772.14460 1921.79185   33.31573     0.3060   0
    3    3    5  56.472667  58.212243   4.425046     0.3233   0
    4    3    5 2287.58966 2308.61781   39.39785     0.3433   0
    5    3    5 115.850727 129.494040   6.599872     0.3656   0
    6    3    5 682.070971 683.244939  17.773778     0.3897   0
    7    3    5 335.729475 339.637728  12.162827     0.4153   0
    8    3    5   1.952839   1.488281   1.659067     0.4422  -2
    9    3    5 123.984292 125.654047   8.294736     0.4702   0
   10    3    5 125.430877 131.092012   9.617231     0.4990   0
   11    3    5 365.172706 367.842972   6.904248     0.5285   0
   12    3    5 250.710217 252.154227   4.128470     0.5587   0
   13    3    5 624.326889 622.452703   7.484401     0.5894   0
   14    3    5   3.659733   2.656687   0.521558     0.6206   0
   15    3    5  57.201528  54.903708   1.630070     0.6521   0
   16    3    5 319.520922 318.954083   5.000400     0.6839   0
   17    3    5 101.496545 101.598272   2.419006     0.7161   0
   18    3    5  14.542573  13.175846   1.016319     0.7484   0
   19    3    5 122.236051 126.327494   3.146948     0.7810   0
   20    3    5   5.741593   5.759539   0.911927     0.8138   0
   21    3    5  68.881815  68.884489   2.489801     0.8468   0
   22    3    5  12.254376  12.601492   1.135909     0.8799   0
   23    3    5  47.365691  50.264079   2.126830     0.9131   0
   24    3    5   4.266894   4.622130   0.988921     0.9465   0
   25    3    5  71.202131  73.782197   2.748580     0.9799   0
   26    3    5  32.767254  33.290237   1.961643     1.0135  -4
   27    3    5   0.308794   1.144808   0.920126     1.0471  -6
   28    3    5   0.161689   0.096092   0.353372     1.0809  -6
  -32    4    5   0.686609   1.415987   1.594472     1.0881  -6
  -31    4    5   1.485032   2.889769   1.665867     1.0545  -4
  -30    4    5   1.747243   1.537477   1.711063     1.0210  -6
  -29    4    5   2.545869   1.876750   1.397288     0.9877  -2
  -28    4    5   0.330753   0.078394   0.386369     0.9544  -2
  -27    4    5 182.523906 187.949064   6.031917     0.9213   0
  -26    4    5  33.260758  32.830274   2.406407     0.8883   0
  -25    4    5 391.531838 402.371410   8.825694     0.8554   0
  -24    4    5   3.015360   2.464703   1.036117     0.8228   0
  -23    4    5   3.988726   2.958163   0.963123     0.7903   0
  -22    4    5   8.690939   8.701804   1.238901     0.7580   0
  -21    4    5 757.851523 778.905786  12.279418     0.7259   0
  -20    4    5  64.636030  67.562995   2.465803     0.6942   0
  -19    4    5   0.003078   0.462363   0.611951     0.6627  -2
  -18    4    5  53.830792  52.703384   2.032637     0.6316   0
  -17    4    5 269.673552 257.902967   5.459963     0.6010   0
  -16    4    5  10.651139   9.485641   0.862331     0.5708   0
  -15    4    5 157.363378 168.466922   6.749060     0.5412   0
  -14    4    5 163.664634 155.987621  12.239221     0.5122   0
  -13    4    5  59.544244  69.884009   7.857771     0.4841   0
  -12    4    5 2171.30863 2166.72916   55.85553     0.4568   0
  -11    4    5 663.545548 621.455183  22.435205     0.4307   0
  -10    4    5 389.196216 383.737400  16.846052     0.4059   0
   -9    4    5 853.838129 825.346871  22.407607     0.3826   0
   -8    4    5 1989.69716 1913.03455   41.98704     0.3613   0
   -7    4    5 940.669722 884.991699  22.013239     0.3422   0
   -6    4    5  57.326298  57.149028   5.745140     0.3257   0
   -5    4    5 712.536784 720.327973  27.374610     0.3122   0
   -4    4    5 617.237076 654.284056  29.670426     0.3022   0
   -3    4    5 908.526449 874.314953  24.245460     0.2960   0
   -2    4    5   4.651420   4.161267   1.387089     0.2938   0
   -1    4    5 2251.77637 2231.43908   44.40205     0.2958   0
    0    4    5 1492.43817 1553.02386   31.52548     0.3018   0
    1    4    5 3283.58495 3370.69394   60.37757     0.3116   0
    2    4    5  57.316453  54.755619   3.847692     0.3249   0
    3    4    5   6.372602   6.655868   1.496280     0.3413   0
    4    4    5  17.889945  21.620770   2.789777     0.3603   0
    5    4    5 435.904836 427.214722  13.641109     0.3815   0
    6    4    5 357.897704 357.937764  13.242941     0.4047   0
    7    4    5  29.849886  27.350712   3.869890     0.4294   0
    8    4    5  94.725727  87.789877   6.933245     0.4555   0
    9    4    5   5.212684   3.647808   1.986241     0.4827   0
   10    4    5   3.977193   4.494040   2.035037     0.5108   0
   11    4    5   0.027885   0.448864   0.669946     0.5397  -2
   12    4    5   4.593351   5.017199   0.582353     0.5693   0
   13    4    5  62.040213  59.285257   1.539877     0.5994   0
   14    4    5   8.203638   7.397808   0.652748     0.6301   0
   15    4    5  26.942484  24.798416   1.095512     0.6611   0
   16    4    5  24.770549  23.327034   1.159107     0.6926   0
   17    4    5  11.794039  11.763959   0.891729     0.7243   0
   18    4    5  66.226377  66.580273   2.121430     0.7564   0
   19    4    5  88.371633  88.541017   2.446404     0.7886   0
   20    4    5   4.144713   4.579234   0.813135     0.8211   0
   21    4    5   2.996477   2.958163   0.859931     0.8538   0
   22    4    5   8.941721   9.858811   1.130310     0.8866   0
   23    4    5  10.859302  10.111591   1.144708     0.9196   0
   24    4    5   8.326752   7.181825   1.071914     0.9527   0
   25    4    5  34.395953  31.133909   1.785457     0.9860   0
   26    4    5  11.800011  11.221602   1.272898     1.0193  -4
   27    4    5  13.176922  11.901548   1.310895     1.0528  -4
   28    4    5   5.197267   4.080074   1.090713     1.0864  -4
  -32    5    5   5.323722   3.027358   1.461483     1.0951  -4
  -31    5    5  27.898018  28.193844   2.760979     1.0617  -4
  -30    5    5   0.022436   0.000000   1.539877     1.0285  -6
  -29    5    5   0.925952   2.219922   1.489881     0.9954  -2
  -28    5    5   6.699655   6.707563   1.553876     0.9624   0
  -27    5    5 141.315407 145.190884   5.301576     0.9296   0
  -26    5    5  14.960627  12.530598   1.769858     0.8969   0
  -25    5    5   2.135350   0.000000   1.279898     0.8643  -2
  -24    5    5   2.579508   1.415987   1.118511     0.8320  -2
  -23    5    5 196.843314 203.616610   5.992921     0.7999   0
  -22    5    5 272.946907 290.679245   7.160427     0.7680   0
  -21    5    5 175.066120 174.754419   5.023198     0.7364   0
  -20    5    5   0.459803   0.864831   0.929926     0.7051  -2
  -19    5    5  43.800554  40.828834   2.044636     0.6742   0
  -18    5    5 143.422003 148.340533   3.897288     0.6437   0
  -17    5    5  17.012654  18.316935   1.369490     0.6136   0
  -16    5    5 188.562399 190.148888   4.412447     0.5841   0
  -15    5    5 398.727296 417.760179  10.627950     0.5552   0
  -14    5    5  33.983236  36.963443   3.282937     0.5270   0
  -13    5    5 221.882675 216.955543  16.201704     0.4996   0
  -12    5    5 1048.36967 1027.76138   33.98088     0.4733   0
  -11    5    5  10.263217  12.109431   2.853372     0.4481   0
  -10    5    5 246.679801 235.296776  12.577794     0.4243   0
   -9    5    5   1.755842   0.000000   1.319894     0.4022  -2
   -8    5    5  23.170193  19.446544   2.998560     0.3819   0
   -7    5    5   8.997951   7.616991   1.931845     0.3639   0
   -6    5    5  26.775526  21.250400   2.950164     0.3484   0
   -5    5    5  23.284403  19.095372   3.495720     0.3358   0
   -4    5    5 345.329048 312.557395  13.435725     0.3266   0
   -3    5    5 338.149731 326.498780  14.816215     0.3208   0
   -2    5    5 370.425858 367.076233  12.644588     0.3188   0
   -1    5    5 172.678554 177.674686   8.530518     0.3206   0
    0    5    5 476.245108 504.860510  17.525198     0.3262   0
    1    5    5 919.111338 957.825872  21.663267     0.3353   0
    2    5    5 4194.36209 4240.27517   75.53316     0.3477   0
    3    5    5 608.497427 636.501979  16.650468     0.3630   0
    4    5    5 122.473335 107.321014   6.422686     0.3809   0
    5    5    5  75.107258  73.267738   5.306775     0.4011   0
    6    5    5  68.748973  68.057055   5.609551     0.4232   0
    7    5    5 156.726821 145.431965   9.164867     0.4469   0
    8    5    5 939.285593 871.360690  26.565875     0.4720   0
    9    5    5  10.335826   7.289417   2.969762     0.4983   0
   10    5    5  23.838505  30.357671   1.873250     0.5256   0
   11    5    5 290.336710 285.249280   4.728822     0.5537   0
   12    5    5 237.539976 238.374530   3.705304     0.5826   0
   13    5    5   4.555030   4.161267   0.530358     0.6121   0
   14    5    5  70.922732  69.884009   1.839053     0.6421   0
   15    5    5   6.246085   6.916347   0.841533     0.6726   0
   16    5    5   1.783490   1.931945   0.694944     0.7036   0
   17    5    5  43.183099  44.752520   1.739261     0.7348   0
   18    5    5   0.977541   1.299496   0.706743     0.7664   0
   19    5    5  17.500572  18.747400   1.212303     0.7983   0
   20    5    5  15.036380  14.136469   1.052716     0.8304   0
   21    5    5   3.797620   3.609711   0.911927     0.8627   0
   22    5    5  19.402845  20.158487   1.436685     0.8952   0
[truncated: 907,714 more chars]
